# Supplementary material for: Integration of HIV pre-exposure prophylaxis (PrEP) services for pregnant and breastfeeding women in eight primary care clinics: results of an implementation science study
Source: BMC Glob Public Health. 2024 Aug 26;2:57. doi: 10.1186/s44263-024-00089-8 (PMC11622949; doi:10.1186/s44263-024-00089-8)
Supplement: Supplementary file 3 — Additional file 3. Dataset [file 44263_2024_89_MOESM3_ESM.csv]

pid	redcap_event_name	redcap_repeat_instrument	redcap_repeat_instance	pid_complete	clinic_name	clinic_name_1	clinic_org	clinic_org_1	clinic_role	clinic_role_1	clinic_comment	clinic_initials	clinic_information_complete	demo_date	demo_q1	demo_q2	demo_q2_1	demo_q3	demo_q4	demo_q4_1	demo_q5	demo_q5_1	demo_q6	demo_q7	demo_comment	demo_initials	demographics_questionnaire_complete	pre_test_date	pre_test_q1	pre_test_q1_score	pre_test_q2	pre_test_q2_score	pre_test_q3	pre_test_q3_score	pre_test_q4___1	pre_test_q4___2	pre_test_q4___3	pre_test_q4___4	pre_test_q4_score	pre_test_q5	pre_test_q5_score	pre_test_q6	pre_test_q6_score	pre_test_q7	pre_test_q7_score	pre_test_q8	pre_test_q8_score	pre_test_q9	pre_test_q9_score
CC001	training_arm_1			2	12		4		11	Admin Clerk		ND	2	2022/08/12		3		0	0		6		98	0	Question 1 not answered.	ND	2	2022/08/12	1	1	1	1	1	0	1	0	0	0	0	2	0	0	0	1	0	2	1	3	0
CC003	training_arm_1			2	12		4		1			ND	2	2022/08/12	3	3		0	1		2		1	1	Q4.1 She worked 3 months	ND	2	2022/08/12	1	1	1	1	3	1	1	0	0	0	0	3	1	1	1	0	1	2	1	2	1
CC004	training_arm_1			2	12		4		11	Admin Clerk		ND	2	2022/08/12	7	4		0	0		6		98	1		ND	2	2022/08/12	1	1	1	1	1	0	1	1	0	0	1	3	1	1	1	1	0	2	1	1	0
CC005	training_arm_1			2	12		4		11	Admin Clerk		ND	2	2022/08/12	4	4		0	0		6		98	1		ND	2	2022/08/12	1	1	1	1	1	0	0	1	0	0	0	2	0	1	1	0	1	3	0	2	1
CC007	training_arm_1			2	12		4		1			ND	2	2022/08/12	6	3		0	0		2		0	1	She has been working 6 months	ND	2	2022/08/12	1	1	1	1	1	0	1	0	0	0	0	3	1	1	1	0	1	2	1	2	1
CC007	staff_assessments_arm_1	prep_initiation_nurse_assessment_checklist	1
CC010	training_arm_1			2	12		4		1			ND	2	2022/08/12	1	1		0	0		2		0	0		ND	2	2022/08/12	1	1	1	1	3	1	0	1	0	0	0	2	0	1	1	0	1	3	0	2	1
CC013	training_arm_1			2	12		4		6			ND	2	2022/08/12	13	3		0	1	3	2		0	1		ND	2	2022/08/12	1	1	1	1	3	1	0	1	0	0	0	3	1	0	0	0	1	3	0	3	0
CC013	staff_assessments_arm_1	prep_initiation_nurse_assessment_checklist	1
CC013	staff_assessments_arm_1	prep_initiation_nurse_assessment_checklist	2
CC014	training_arm_1			2	13		1		4			ND	2	2022/08/12	13	4		1	0		6		98	1		ND	2	2022/08/12	1	1	1	1	1	0	0	0	0	1	0	1	0	1	1	0	1	2	1	3	0
CC014	staff_assessments_arm_1	prep_counsellor_assessment_checklist	1
CC014	staff_assessments_arm_1	prep_counsellor_assessment_checklist	2
CC014	staff_assessments_arm_1b	prep_counsellor_assessment_checklist	1
CC016	training_arm_1			2	12		4		11	Admin Clerk		ND	2	2022/08/12	5	5	B -tech Public management	0	0		6		98	1		ND	2	2022/08/12	1	1	1	1	1	0	0	0	0	0	0	2	0	1	1	0	1	3	0		0
CC017	training_arm_1			2	12		4		1			ND	2	2022/08/12	7	4		0	0		1		0	1		ND	2	2022/08/12	1	1	1	1	3	1	0	1	0	0	0	3	1	1	1	0	1	2	1	3	0
CC018	training_arm_1			2	12		4		1			ND	2	2022/08/12	5	3		1	1	2	2		1	0		ND	2	2022/08/12	1	1	1	1	3	1	0	1	1	1	0	3	1	1	1	0	1	2	1	2	1
CC018	staff_assessments_arm_1	prep_initiation_nurse_assessment_checklist	1
CC018	staff_assessments_arm_1	prep_initiation_nurse_assessment_checklist	2
CC018	staff_assessments_arm_1	prep_initiation_nurse_assessment_checklist	3
CC018	staff_assessments_arm_1	prep_initiation_nurse_assessment_checklist	4
CC019	training_arm_1			2	12		4		8			ND	2	2022/08/12	5	5	Diploma in Analytically Chemistry	0	0		6		98	0		ND	2	2022/08/12	1	1	1	1	1	0	0	1	1	1	0	3	1	0	0	0	1	3	0	2	1
CC020	training_arm_1			2	12		4		1			ND	2	2022/08/12				0	0		3		1	1	Q1 an 2 not answered	ND	2								0	0	0	0
CC021	training_arm_1			2									0														0	2022/08/12	1	1	3	0	3	1	1	1	1	0	0	3	1	1	1	0	1		0	2	1
CC022	training_arm_1			2	12		4		10			ND	2	2022/08/12	22	1		0	0		3		0	1		ND	2	2022/08/12	1	1	1	1	2	0	0	0	0	1	0	2	0	1	1	0	1	3	0	1	0
CC024	training_arm_1			2	12		1		4			ND	2	2022/08/12	10	4		1	0		6		98	1		ND	2	2022/08/12	1	1	3	0		0	0	0	1	0	0	3	1	1	1	1	0	3	0	2	1
CC025	training_arm_1			2									0														0	2022/08/12	1	1	1	1	1	0	1	1	0	0	1	3	1	1	1	0	1	2	1	2	1
CC026	training_arm_1			2	12		1		4			ND	2	2022/08/12	10	4		1	0					1	Q5 &Q6 not completed.	ND	2	2022/08/12	1	1	1	1	3	1	0	1	0	0	0	3	1	1	1	0	1	2	1	2	1
CC027	training_arm_1			2	12		4		2			ND	2	2022/08/12	11	3		0	1	3	3		1	1		ND	2	2022/08/12	0	0	3	0	3	1	0	1	0	0	0	3	1	1	1	0	1	3	0	1	0
CC028	training_arm_1			2	12		4		1			ND	2	2022/08/12	4	1		1	1		2		1	1	Q4.1She work 2 months	ND	2	2022/08/12	1	1	3	0	3	1	0	1	0	0	0	3	1	0	0	0	1	3	0	2	1
CC028	staff_assessments_arm_1	prep_initiation_nurse_assessment_checklist	1
CC029	training_arm_1			2	12		4		2			ND	2	2022/08/12	8	3		0	0		3		1	1		ND	2								0	0	0	0
CC030	training_arm_1			2	12		4		1			ND	2	2022/08/12	10			0	1	3	3		1	1	Q2 not answered.	ND	2	2022/08/12	1	1	1	1	3	1	1	1	0	0	1	3	1	1	1	0	1	2	1	2	1
CC031	training_arm_1			2	12		4		1			ND	2	2022/08/12	5	3		1	1		2		1	1	Q4.1 She worked 4 months	ND	2								0	0	0	0
CC032	training_arm_1			2	12		4		1			ND	2	2022/08/12	4			0	1		3		0	1	Q2& Q4 not answered.	ND	2	2022/08/12	1	1	1	1	3	1	1	1	0	0	1	3	1	1	1	0	1	3	0	2	1
CC035	training_arm_1			2	12		3		4			ND	2	2022/10/20	10				0		6		98	1	Q2 & 3 not completed.	ND	2	2022/10/20	1	1	1	1	3	1	0	0	1	0	0	3	1	1	1	1	0	3	0	3	0
CC035	staff_assessments_arm_1	prep_counsellor_assessment_checklist	1
CC037	training_arm_1			2	13		3		4			ND	2	2022/10/20	9	5	Grade 11	0	0		6		98	1		ND	2	2022/10/20	1	1	1	1	3	1	0	1	1	0	0	2	1	1	1	1	0	3	0	2	1
CC037	staff_assessments_arm_1	prep_counsellor_assessment_checklist	1
CC039	training_arm_1			2	12		4		1			ND	2	2023/02/24	10	3		0	1	1	2		1	1		ND	2	2023/02/24	1	1	1	1	3	1	1	0	0	0	0	3	1	1	1	0	1	2	1	2	1
CC040	training_arm_1			2	12		4		1			ND	2	2023/02/24	1	1		0	1		2		0	1	Q4.1 She worked for 1 week.	ND	2	2023/02/24	1	1	1	1	3	1	1	1	0	1	0	3	1	1	1	0	1	2	1	2	1
CC040	staff_assessments_arm_1	prep_initiation_nurse_assessment_checklist	1
CC040	staff_assessments_arm_1	prep_followup_nurse_assessment_checklist	1
CC041	training_arm_1			2	12		4		1			ND	2	2023/02/24		1		0	0		2		0	1	Q1 she work 1 month.	ND	2	2023/02/24	1	1	1	1	1	0	0	1	0	0	0	2	0	1	1	0	1	2	1	2	1
CCMOU	prep_offer_and_upt_arm_2			2
CCMOU	prep_offer_and_upt_arm_2	prep_offer_and_uptake_pregnant_women	1
CCMOU	prep_offer_and_upt_arm_2	prep_offer_and_uptake_pregnant_women	2
CCMOU	prep_offer_and_upt_arm_2	prep_offer_and_uptake_pregnant_women	3
CCMOU	prep_offer_and_upt_arm_2	prep_offer_and_uptake_pregnant_women	4
CCMOU	prep_offer_and_upt_arm_2	prep_offer_and_uptake_pregnant_women	5
CCMOU	prep_offer_and_upt_arm_2	prep_offer_and_uptake_pregnant_women	6
CCMOU	prep_offer_and_upt_arm_2	prep_offer_and_uptake_pregnant_women	7
CCMOU	prep_offer_and_upt_arm_2	prep_offer_and_uptake_pregnant_women	8
CCMOU	prep_offer_and_upt_arm_2	prep_offer_and_uptake_pregnant_women	9
CCMOU	prep_offer_and_upt_arm_2	prep_offer_and_uptake_pregnant_women	10
CCMOU	prep_offer_and_upt_arm_2	prep_offer_and_uptake_pregnant_women	11
CCMOU	prep_offer_and_upt_arm_2	prep_offer_and_uptake_pregnant_women	12
CCMOU	prep_offer_and_upt_arm_2	prep_offer_and_uptake_pregnant_women	13
CCMOU	prep_offer_and_upt_arm_2	prep_offer_and_uptake_pregnant_women	14
CCMOU	prep_offer_and_upt_arm_2	prep_offer_and_uptake_pregnant_women	15
CCMOU	prep_offer_and_upt_arm_2	prep_offer_and_uptake_pregnant_women	16
CCMOU	prep_offer_and_upt_arm_2	prep_offer_and_uptake_pregnant_women	17
CCMOU	prep_offer_and_upt_arm_2	prep_offer_and_uptake_pregnant_women	18
CCMOU	prep_offer_and_upt_arm_2	prep_offer_and_uptake_pregnant_women	19
CCMOU	prep_offer_and_upt_arm_2	prep_offer_and_uptake_pregnant_women	20
CCMOU	prep_offer_and_upt_arm_2	prep_offer_and_uptake_pregnant_women	21
CCMOU	prep_offer_and_upt_arm_2	prep_offer_and_uptake_pregnant_women	22
CCMOU	prep_offer_and_upt_arm_2	prep_offer_and_uptake_pregnant_women	23
CCMOU	prep_offer_and_upt_arm_2	prep_offer_and_uptake_pregnant_women	24
CCMOU	prep_offer_and_upt_arm_2	prep_offer_and_uptake_pregnant_women	25
CCMOU	prep_offer_and_upt_arm_2	prep_offer_and_uptake_pregnant_women	26
CCMOU	prep_offer_and_upt_arm_2	prep_offer_and_uptake_pregnant_women	27
CCMOU	prep_offer_and_upt_arm_2	prep_offer_and_uptake_pregnant_women	28
CCMOU	prep_offer_and_upt_arm_2	prep_offer_and_uptake_pregnant_women	29
CCMOU	prep_offer_and_upt_arm_2	prep_offer_and_uptake_pregnant_women	30
CCMOU	prep_offer_and_upt_arm_2	prep_offer_and_uptake_pregnant_women	31
CCMOU	prep_offer_and_upt_arm_2	prep_offer_and_uptake_pregnant_women	32
CCMOU	prep_offer_and_upt_arm_2	prep_offer_and_uptake_pregnant_women	33
CCMOU	prep_offer_and_upt_arm_2	prep_offer_and_uptake_pregnant_women	34
CCMOU	prep_offer_and_upt_arm_2	prep_offer_and_uptake_pregnant_women	35
CCMOU	prep_offer_and_upt_arm_2	prep_offer_and_uptake_pregnant_women	36
CCMOU	prep_offer_and_upt_arm_2	prep_offer_and_uptake_pregnant_women	37
CCMOU	prep_offer_and_upt_arm_2	prep_offer_and_uptake_pregnant_women	38
CCMOU	prep_offer_and_upt_arm_2	prep_offer_and_uptake_pregnant_women	39
CCMOU	prep_offer_and_upt_arm_2	prep_offer_and_uptake_pregnant_women	40
CCMOU	prep_offer_and_upt_arm_2	prep_offer_and_uptake_pregnant_women	41
CCMOU	prep_offer_and_upt_arm_2	prep_offer_and_uptake_pregnant_women	42
CCMOU	prep_offer_and_upt_arm_2	prep_offer_and_uptake_pregnant_women	43
CCMOU	prep_offer_and_upt_arm_2	prep_offer_and_uptake_pregnant_women	44
CCMOU	prep_offer_and_upt_arm_2	prep_offer_and_uptake_pregnant_women	45
CCMOU	prep_offer_and_upt_arm_2	prep_offer_and_uptake_pregnant_women	46
CCMOU	prep_offer_and_upt_arm_2	prep_offer_and_uptake_pregnant_women	47
CCMOU	prep_offer_and_upt_arm_2	prep_offer_and_uptake_pregnant_women	48
CCMOU	prep_offer_and_upt_arm_2	prep_offer_and_uptake_pregnant_women	49
CCMOU	prep_offer_and_upt_arm_2	prep_offer_and_uptake_pregnant_women	50
CCMOU	prep_offer_and_upt_arm_2	prep_offer_and_uptake_pregnant_women	51
CCMOU	prep_offer_and_upt_arm_2	prep_offer_and_uptake_pregnant_women	52
CCMOU	prep_offer_and_upt_arm_2	prep_offer_and_uptake_pregnant_women	53
CCMOU	prep_offer_and_upt_arm_2	prep_offer_and_uptake_pregnant_women	54
CCMOU	prep_offer_and_upt_arm_2	prep_offer_and_uptake_pregnant_women	55
CCMOU	prep_offer_and_upt_arm_2	prep_offer_and_uptake_pregnant_women	56
CCMOU	prep_offer_and_upt_arm_2	prep_offer_and_uptake_pregnant_women	57
CCMOU	prep_offer_and_upt_arm_2	prep_offer_and_uptake_pregnant_women	58
CCMOU	prep_offer_and_upt_arm_2	prep_offer_and_uptake_pregnant_women	59
CCMOU	prep_offer_and_upt_arm_2	prep_offer_and_uptake_breastfeedingpostpartum_wome	1
CCMOU	prep_offer_and_upt_arm_2	prep_offer_and_uptake_breastfeedingpostpartum_wome	2
CCMOU	prep_offer_and_upt_arm_2	prep_offer_and_uptake_breastfeedingpostpartum_wome	3
CCMOU	prep_offer_and_upt_arm_2	prep_offer_and_uptake_breastfeedingpostpartum_wome	4
CCMOU	prep_offer_and_upt_arm_2	prep_offer_and_uptake_breastfeedingpostpartum_wome	5
CCMOU	prep_offer_and_upt_arm_2	prep_offer_and_uptake_breastfeedingpostpartum_wome	6
CCMOU	prep_offer_and_upt_arm_2	prep_offer_and_uptake_breastfeedingpostpartum_wome	7
CCMOU	prep_offer_and_upt_arm_2	prep_offer_and_uptake_breastfeedingpostpartum_wome	8
CCMOU	prep_offer_and_upt_arm_2	prep_offer_and_uptake_breastfeedingpostpartum_wome	9
CCMOU	prep_offer_and_upt_arm_2	prep_offer_and_uptake_breastfeedingpostpartum_wome	10
CCMOU	prep_offer_and_upt_arm_2	prep_offer_and_uptake_breastfeedingpostpartum_wome	11
CCMOU	prep_offer_and_upt_arm_2	prep_offer_and_uptake_breastfeedingpostpartum_wome	12
CCMOU	prep_offer_and_upt_arm_2	prep_offer_and_uptake_breastfeedingpostpartum_wome	13
CCMOU	prep_offer_and_upt_arm_2	prep_offer_and_uptake_breastfeedingpostpartum_wome	14
CCMOU	prep_offer_and_upt_arm_2	prep_offer_and_uptake_breastfeedingpostpartum_wome	15
CCMOU	prep_offer_and_upt_arm_2	prep_offer_and_uptake_breastfeedingpostpartum_wome	16
CCMOU	prep_offer_and_upt_arm_2	prep_offer_and_uptake_breastfeedingpostpartum_wome	17
CCMOU	prep_offer_and_upt_arm_2	prep_offer_and_uptake_breastfeedingpostpartum_wome	18
CCMOU	prep_offer_and_upt_arm_2	prep_offer_and_uptake_breastfeedingpostpartum_wome	19
CCMOU	prep_offer_and_upt_arm_2	prep_offer_and_uptake_breastfeedingpostpartum_wome	20
CCMOU	prep_offer_and_upt_arm_2	prep_offer_and_uptake_breastfeedingpostpartum_wome	21
CCMOU	prep_offer_and_upt_arm_2	prep_offer_and_uptake_breastfeedingpostpartum_wome	22
CCMOU	prep_offer_and_upt_arm_2	prep_offer_and_uptake_breastfeedingpostpartum_wome	23
CCMOU	prep_offer_and_upt_arm_2	prep_offer_and_uptake_breastfeedingpostpartum_wome	24
CCMOU	prep_offer_and_upt_arm_2	prep_offer_and_uptake_breastfeedingpostpartum_wome	25
CCMOU	prep_offer_and_upt_arm_2	prep_offer_and_uptake_breastfeedingpostpartum_wome	26
CCMOU	prep_offer_and_upt_arm_2	prep_offer_and_uptake_breastfeedingpostpartum_wome	27
CCMOU	prep_offer_and_upt_arm_2	prep_offer_and_uptake_breastfeedingpostpartum_wome	28
CCMOU	prep_offer_and_upt_arm_2	prep_offer_and_uptake_breastfeedingpostpartum_wome	29
CCMOU	prep_offer_and_upt_arm_2	prep_offer_and_uptake_breastfeedingpostpartum_wome	30
CCMOU	prep_offer_and_upt_arm_2	prep_offer_and_uptake_breastfeedingpostpartum_wome	31
CCMOU	prep_offer_and_upt_arm_2	prep_offer_and_uptake_breastfeedingpostpartum_wome	32
CCMOU	prep_offer_and_upt_arm_2	prep_offer_and_uptake_breastfeedingpostpartum_wome	33
CCMOU	prep_offer_and_upt_arm_2	prep_offer_and_uptake_breastfeedingpostpartum_wome	34
CCMOU	prep_offer_and_upt_arm_2	prep_offer_and_uptake_breastfeedingpostpartum_wome	35
CCMOU	prep_offer_and_upt_arm_2	prep_offer_and_uptake_breastfeedingpostpartum_wome	36
CCMOU	prep_offer_and_upt_arm_2	prep_offer_and_uptake_breastfeedingpostpartum_wome	37
CCMOU	prep_offer_and_upt_arm_2	prep_offer_and_uptake_breastfeedingpostpartum_wome	38
CCMOU	prep_offer_and_upt_arm_2	prep_offer_and_uptake_breastfeedingpostpartum_wome	39
CCMOU	prep_offer_and_upt_arm_2	prep_offer_and_uptake_breastfeedingpostpartum_wome	40
CCMOU	prep_offer_and_upt_arm_2	prep_offer_and_uptake_breastfeedingpostpartum_wome	41
CCMOU	prep_offer_and_upt_arm_2	prep_offer_and_uptake_breastfeedingpostpartum_wome	42
CCMOU	prep_offer_and_upt_arm_2	prep_offer_and_uptake_breastfeedingpostpartum_wome	43
CCMOU	prep_offer_and_upt_arm_2	prep_offer_and_uptake_breastfeedingpostpartum_wome	44
CCMOU	prep_offer_and_upt_arm_2	prep_offer_and_uptake_breastfeedingpostpartum_wome	45
CCMOU	prep_offer_and_upt_arm_2	prep_offer_and_uptake_breastfeedingpostpartum_wome	46
CCMOU	prep_offer_and_upt_arm_2	prep_offer_and_uptake_breastfeedingpostpartum_wome	47
CCMOU	prep_offer_and_upt_arm_2	prep_offer_and_uptake_breastfeedingpostpartum_wome	48
CCMOU	prep_offer_and_upt_arm_2	prep_offer_and_uptake_breastfeedingpostpartum_wome	49
CCMOU	prep_offer_and_upt_arm_2	prep_offer_and_uptake_breastfeedingpostpartum_wome	50
CCMOU	prep_offer_and_upt_arm_2	prep_offer_and_uptake_breastfeedingpostpartum_wome	51
CCMOU	prep_offer_and_upt_arm_2	prep_offer_and_uptake_breastfeedingpostpartum_wome	52
CCMOU	prep_offer_and_upt_arm_2	prep_offer_and_uptake_breastfeedingpostpartum_wome	53
CCMOU	prep_offer_and_upt_arm_2	prep_offer_and_uptake_breastfeedingpostpartum_wome	54
CCMOU	prep_offer_and_upt_arm_2	prep_offer_and_uptake_breastfeedingpostpartum_wome	55
CCMOU	prep_continuation_arm_2	prep_continuation_report_form	1
CCMOU	prep_continuation_arm_2	prep_continuation_report_form	2
CCMOU	prep_continuation_arm_2	prep_continuation_report_form	3
CCMOU	prep_continuation_arm_2	prep_continuation_report_form	4
CCMOU	prep_continuation_arm_2	prep_continuation_report_form	5
CCMOU	prep_continuation_arm_2	prep_continuation_report_form	6
CCMOU	prep_continuation_arm_2	prep_continuation_report_form	7
CCMOU	prep_continuation_arm_2	prep_continuation_report_form	8
CCMOU	prep_continuation_arm_2	prep_continuation_report_form	9
CCMOU	prep_continuation_arm_2	prep_continuation_report_form	10
CCMOU	prep_continuation_arm_2	prep_continuation_report_form	11
CCMOU	prep_continuation_arm_2	prep_continuation_report_form	12
CCMOU	prep_continuation_arm_2	prep_continuation_report_form	13
CCMOU	prep_continuation_arm_2	prep_continuation_report_form	14
CCMOU	prep_continuation_arm_2	prep_continuation_report_form	15
CCMOU	prep_continuation_arm_2	prep_continuation_report_form	16
CCMOU	prep_continuation_arm_2	prep_continuation_report_form	17
CCMOU	prep_continuation_arm_2	prep_continuation_report_form	18
CCMOU	prep_continuation_arm_2	prep_continuation_report_form	19
CCMOU	prep_continuation_arm_2	prep_continuation_report_form	20
CCMOU	prep_continuation_arm_2	prep_continuation_report_form	21
CCMOU	prep_continuation_arm_2	prep_continuation_report_form	22
CCMOU	prep_continuation_arm_2	prep_continuation_report_form	23
CCMOU	prep_continuation_arm_2	prep_continuation_report_form	24
CCMOU	prep_continuation_arm_2	prep_continuation_report_form	25
CCMOU	prep_continuation_arm_2	prep_continuation_report_form	26
CCMOU	prep_continuation_arm_2	prep_continuation_report_form	27
CCMOU	prep_continuation_arm_2	prep_continuation_report_form	28
CCMOU	prep_continuation_arm_2	prep_continuation_report_form	29
CCMOU	prep_continuation_arm_2	prep_continuation_report_form	30
CCMOU	prep_continuation_arm_2	prep_continuation_report_form	31
CCMOU	prep_continuation_arm_2	prep_continuation_report_form	32
CCMOU	prep_continuation_arm_2	prep_continuation_report_form	33
GC001	training_arm_1			2	2		1		4			ND	2	2022/03/01	1	4		1	0		6		98	1	Counsellor , no nimart. Years were filled but not working with PrEP? QC	ND	2	2022/03/01	1	1	3	0	3	1	1	0	0	0	0	3	1	1	1	0	1	2	1	3	0
GC001	staff_assessments_arm_1	prep_counsellor_assessment_checklist	1
GC001	staff_assessments_arm_1	prep_counsellor_assessment_checklist	2
GC001	staff_assessments_arm_1	prep_counsellor_assessment_checklist	3
GC001	staff_assessments_arm_1	prep_counsellor_assessment_checklist	4
GC001	staff_assessments_arm_1	prep_counsellor_assessment_checklist	5
GC001	staff_assessments_arm_1b	prep_counsellor_assessment_checklist	1
GC001	staff_assessments_arm_1b	prep_counsellor_assessment_checklist	2
GC001	staff_assessments_arm_1c	prep_counsellor_assessment_checklist	1
GC002	training_arm_1			2	2		2		2			ND	2	2022/03/01	7			1	1	1	3		1	1	No qualification added	ND	2	2022/03/01	1	1	1	1	3	1	0	1	0	1	0	3	1	1	1	0	1	2	1	1	0
GC007	training_arm_1			2	2		2		1			ND	2	2022/03/01	10	3		1	0		2		1	1	Never work for Prep	ND	2	2022/03/01	1	1	1	1	3	1	0	1	0	0	0	3	1	0	0	1	0	2	1	2	1
GC007	staff_assessments_arm_1	prep_initiation_nurse_assessment_checklist	1
GC007	staff_assessments_arm_1b	prep_initiation_nurse_assessment_checklist	1
GC007	staff_assessments_arm_1c	prep_initiation_nurse_assessment_checklist	1
GC007	staff_assessments_arm_1d	prep_initiation_nurse_assessment_checklist	1
GC007	staff_assessments_arm_1e	prep_initiation_nurse_assessment_checklist	1
GC007	staff_assessments_arm_1e	prep_initiation_nurse_assessment_checklist	2
GC009	training_arm_1			2	2		2		10			ND	2	2022/03/01	9	2		0	0		3		0	1	Never work for Prep	ND	2	2022/03/01	1	1	1	1	1	0	0	1	0	1	0	2	0	1	1	0	1	3	0	2	1
GC010	training_arm_1			2	2		1		1			ND	2	2022/03/01	1			1	1	1	2		1	0	No qualification added	ND	2	2022/03/01	1	1	1	1	1	0	0	1	0	1	0	3	1	1	1	0	1	2	1	2	1
GC014	training_arm_1			2	2		2		1			ND	2	2022/03/01	4			0	0		2		0	0	No qualification added	ND	2								0	0	0	0
GC015	training_arm_1			2	2		1		4			ND	2	2022/03/01	9	4		1	1	1	6		98	1	Counsellor , no nimart	ND	2	2022/03/01	1	1	1	1	3	1	1	1	0	1	0	2	0	1	1	0	1	3	0	3	0
GC015	staff_assessments_arm_1	prep_counsellor_assessment_checklist	1
GC015	staff_assessments_arm_1b	prep_counsellor_assessment_checklist	1
GC015	staff_assessments_arm_1b	prep_counsellor_assessment_checklist	2
GC015	staff_assessments_arm_1b	prep_counsellor_assessment_checklist	3
GC015	staff_assessments_arm_1b	prep_counsellor_assessment_checklist	4
GC015	staff_assessments_arm_1b	prep_counsellor_assessment_checklist	5
GC015	staff_assessments_arm_1c	prep_counsellor_assessment_checklist	1
GC015	staff_assessments_arm_1c	prep_counsellor_assessment_checklist	2
GC015	staff_assessments_arm_1c	prep_counsellor_assessment_checklist	3
GC015	staff_assessments_arm_1c	prep_counsellor_assessment_checklist	4
GC015	staff_assessments_arm_1d	prep_counsellor_assessment_checklist	1
GC015	staff_assessments_arm_1d	prep_counsellor_assessment_checklist	2
GC015	staff_assessments_arm_1d	prep_counsellor_assessment_checklist	3
GC015	staff_assessments_arm_1d	prep_counsellor_assessment_checklist	4
GC015	staff_assessments_arm_1d	prep_counsellor_assessment_checklist	5
GC015	staff_assessments_arm_1e	prep_counsellor_assessment_checklist	1
GC015	staff_assessments_arm_1e	prep_counsellor_assessment_checklist	2
GC015	staff_assessments_arm_1f	prep_counsellor_assessment_checklist	1
GC017	staff_assessments_arm_1	prep_initiation_nurse_assessment_checklist	1
GC017	staff_assessments_arm_1	prep_initiation_nurse_assessment_checklist	2
GC019	training_arm_1			2	2		2		1			ND	2	2022/05/16	18	1		0	0		2		0	1		ND	2	2022/05/16	1	1	1	1	3	1	0	1	0	0	0	1	0	1	1	0	1	2	1	3	0
GC021	training_arm_1			2	2		2		1			ND	2	2022/05/16	2	5	Degree in nursing	0	0		2		0	1		ND	2	2022/05/16	1	1	3	0	3	1	1	0	0	0	0	3	1	1	1	0	1	2	1	2	1
GC022	training_arm_1			2	2		2		2			ND	2	2022/05/16	20	3		0	1		3		1	1	Q4,1 She worked 4 months	ND	2	2022/05/16	1	1	1	1	3	1	0	0	0	1	0	3	1	1	1	0	1	2	1	2	1
GC022	staff_assessments_arm_1	prep_initiation_nurse_assessment_checklist	1
GC022	staff_assessments_arm_1	prep_initiation_nurse_assessment_checklist	2
GC022	staff_assessments_arm_1	prep_initiation_nurse_assessment_checklist	3
GC022	staff_assessments_arm_1b	prep_initiation_nurse_assessment_checklist	1
GC024	training_arm_1			2	2		2		1			ND	2	2022/07/27	3	1		0	0		2		1	1		ND	2	2022/07/27	1	1	1	1	3	1	1	0	0	0	0	3	1	0	0	0	1	3	0	2	1
GC024	staff_assessments_arm_1	prep_initiation_nurse_assessment_checklist	1
GC024	staff_assessments_arm_1b	prep_initiation_nurse_assessment_checklist	1
GC025	training_arm_1			2	2		2		1			ND	2	2022/07/27	6	3		0	0		2		0	1		ND	2	2022/07/27	1	1	1	1	3	1	1	1	0	1	0	2	0	1	1	0	1	3	0	3	0
GC026	training_arm_1			2	2		2		1			ND	2	2022/07/27	9	3		0	0		2		0	1		ND	2	2022/07/27	1	1	1	1	3	1	1	0	0	0	0	3	1	0	0	0	1	3	0	2	1
GC026	staff_assessments_arm_1	prep_initiation_nurse_assessment_checklist	1
GC026	staff_assessments_arm_1	prep_initiation_nurse_assessment_checklist	2
GCHC	prep_offer_and_upt_arm_2			2
GCHC	prep_offer_and_upt_arm_2	prep_offer_and_uptake_breastfeedingpostpartum_wome	1
GCHC	prep_offer_and_upt_arm_2	prep_offer_and_uptake_breastfeedingpostpartum_wome	2
GCHC	prep_offer_and_upt_arm_2	prep_offer_and_uptake_breastfeedingpostpartum_wome	3
GCHC	prep_offer_and_upt_arm_2	prep_offer_and_uptake_breastfeedingpostpartum_wome	4
GCHC	prep_offer_and_upt_arm_2	prep_offer_and_uptake_breastfeedingpostpartum_wome	5
GCHC	prep_offer_and_upt_arm_2	prep_offer_and_uptake_breastfeedingpostpartum_wome	6
GCHC	prep_offer_and_upt_arm_2	prep_offer_and_uptake_breastfeedingpostpartum_wome	7
GCHC	prep_offer_and_upt_arm_2	prep_offer_and_uptake_breastfeedingpostpartum_wome	8
GCHC	prep_offer_and_upt_arm_2	prep_offer_and_uptake_breastfeedingpostpartum_wome	9
GCHC	prep_offer_and_upt_arm_2	prep_offer_and_uptake_breastfeedingpostpartum_wome	10
GCHC	prep_offer_and_upt_arm_2	prep_offer_and_uptake_breastfeedingpostpartum_wome	11
GCHC	prep_offer_and_upt_arm_2	prep_offer_and_uptake_breastfeedingpostpartum_wome	12
GCHC	prep_offer_and_upt_arm_2	prep_offer_and_uptake_breastfeedingpostpartum_wome	13
GCHC	prep_offer_and_upt_arm_2	prep_offer_and_uptake_breastfeedingpostpartum_wome	14
GCHC	prep_offer_and_upt_arm_2	prep_offer_and_uptake_breastfeedingpostpartum_wome	15
GCHC	prep_offer_and_upt_arm_2	prep_offer_and_uptake_breastfeedingpostpartum_wome	16
GCHC	prep_offer_and_upt_arm_2	prep_offer_and_uptake_breastfeedingpostpartum_wome	17
GCHC	prep_offer_and_upt_arm_2	prep_offer_and_uptake_breastfeedingpostpartum_wome	18
GCHC	prep_offer_and_upt_arm_2	prep_offer_and_uptake_breastfeedingpostpartum_wome	19
GCHC	prep_offer_and_upt_arm_2	prep_offer_and_uptake_breastfeedingpostpartum_wome	20
GCHC	prep_offer_and_upt_arm_2	prep_offer_and_uptake_breastfeedingpostpartum_wome	21
GCHC	prep_offer_and_upt_arm_2	prep_offer_and_uptake_breastfeedingpostpartum_wome	22
GCHC	prep_offer_and_upt_arm_2	prep_offer_and_uptake_breastfeedingpostpartum_wome	23
GCHC	prep_offer_and_upt_arm_2	prep_offer_and_uptake_breastfeedingpostpartum_wome	24
GCHC	prep_offer_and_upt_arm_2	prep_offer_and_uptake_breastfeedingpostpartum_wome	25
GCHC	prep_offer_and_upt_arm_2	prep_offer_and_uptake_breastfeedingpostpartum_wome	26
GCHC	prep_offer_and_upt_arm_2	prep_offer_and_uptake_breastfeedingpostpartum_wome	27
GCHC	prep_offer_and_upt_arm_2	prep_offer_and_uptake_breastfeedingpostpartum_wome	28
GCHC	prep_offer_and_upt_arm_2	prep_offer_and_uptake_breastfeedingpostpartum_wome	29
GCHC	prep_offer_and_upt_arm_2	prep_offer_and_uptake_breastfeedingpostpartum_wome	30
GCHC	prep_offer_and_upt_arm_2	prep_offer_and_uptake_breastfeedingpostpartum_wome	31
GCHC	prep_offer_and_upt_arm_2	prep_offer_and_uptake_breastfeedingpostpartum_wome	32
GCHC	prep_offer_and_upt_arm_2	prep_offer_and_uptake_breastfeedingpostpartum_wome	33
GCHC	prep_offer_and_upt_arm_2	prep_offer_and_uptake_breastfeedingpostpartum_wome	34
GCHC	prep_offer_and_upt_arm_2	prep_offer_and_uptake_breastfeedingpostpartum_wome	35
GCHC	prep_offer_and_upt_arm_2	prep_offer_and_uptake_breastfeedingpostpartum_wome	36
GCHC	prep_offer_and_upt_arm_2	prep_offer_and_uptake_breastfeedingpostpartum_wome	42
GCHC	prep_offer_and_upt_arm_2	prep_offer_and_uptake_breastfeedingpostpartum_wome	43
GCHC	prep_offer_and_upt_arm_2	prep_offer_and_uptake_breastfeedingpostpartum_wome	44
GCHC	prep_offer_and_upt_arm_2	prep_offer_and_uptake_breastfeedingpostpartum_wome	45
GCHC	prep_offer_and_upt_arm_2	prep_offer_and_uptake_breastfeedingpostpartum_wome	46
GCHC	prep_offer_and_upt_arm_2	prep_offer_and_uptake_breastfeedingpostpartum_wome	47
GCHC	prep_offer_and_upt_arm_2	prep_offer_and_uptake_breastfeedingpostpartum_wome	48
GCHC	prep_offer_and_upt_arm_2	prep_offer_and_uptake_breastfeedingpostpartum_wome	49
GCHC	prep_offer_and_upt_arm_2	prep_offer_and_uptake_breastfeedingpostpartum_wome	50
GCHC	prep_offer_and_upt_arm_2	prep_offer_and_uptake_breastfeedingpostpartum_wome	51
GCHC	prep_offer_and_upt_arm_2	prep_offer_and_uptake_breastfeedingpostpartum_wome	52
GCHC	prep_offer_and_upt_arm_2	prep_offer_and_uptake_breastfeedingpostpartum_wome	53
GCHC	prep_offer_and_upt_arm_2	prep_offer_and_uptake_breastfeedingpostpartum_wome	54
GCHC	prep_offer_and_upt_arm_2	prep_offer_and_uptake_breastfeedingpostpartum_wome	55
GCHC	prep_offer_and_upt_arm_2	prep_offer_and_uptake_breastfeedingpostpartum_wome	56
GCHC	prep_offer_and_upt_arm_2	prep_offer_and_uptake_breastfeedingpostpartum_wome	57
GCHC	prep_offer_and_upt_arm_2	prep_offer_and_uptake_breastfeedingpostpartum_wome	58
GCHC	prep_offer_and_upt_arm_2	prep_offer_and_uptake_breastfeedingpostpartum_wome	59
GCHC	prep_offer_and_upt_arm_2	prep_offer_and_uptake_breastfeedingpostpartum_wome	60
GCHC	prep_offer_and_upt_arm_2	prep_offer_and_uptake_breastfeedingpostpartum_wome	61
GCHC	prep_offer_and_upt_arm_2	prep_offer_and_uptake_breastfeedingpostpartum_wome	62
GCHC	prep_offer_and_upt_arm_2	prep_offer_and_uptake_breastfeedingpostpartum_wome	63
GCHC	prep_offer_and_upt_arm_2	prep_offer_and_uptake_breastfeedingpostpartum_wome	64
GCHC	prep_offer_and_upt_arm_2	prep_offer_and_uptake_breastfeedingpostpartum_wome	65
GCHC	prep_offer_and_upt_arm_2	prep_offer_and_uptake_breastfeedingpostpartum_wome	66
GCHC	prep_offer_and_upt_arm_2	prep_offer_and_uptake_breastfeedingpostpartum_wome	67
GCHC	prep_offer_and_upt_arm_2	prep_offer_and_uptake_breastfeedingpostpartum_wome	68
GCHC	prep_offer_and_upt_arm_2	prep_offer_and_uptake_breastfeedingpostpartum_wome	69
GCHC	prep_continuation_arm_2	prep_continuation_report_form	1
GCHC	prep_continuation_arm_2	prep_continuation_report_form	2
GCHC	prep_continuation_arm_2	prep_continuation_report_form	3
GH001	training_arm_1			2	3		4		1			ND	2	2022/03/16	4	1		0	0		2		0	1		ND	2	2022/03/16	1	1	1	1	3	1	0	0	1	0	0	3	1	1	1	0	1	2	1	2	1
GH001	staff_assessments_arm_1	prep_initiation_nurse_assessment_checklist	1
GH001	staff_assessments_arm_1	prep_followup_nurse_assessment_checklist	1
GH001	staff_assessments_arm_1b	prep_initiation_nurse_assessment_checklist	1
GH001	staff_assessments_arm_1b	prep_initiation_nurse_assessment_checklist	2
GH001	staff_assessments_arm_1b	prep_followup_nurse_assessment_checklist	1
GH001	staff_assessments_arm_1c	prep_initiation_nurse_assessment_checklist	1
GH001	staff_assessments_arm_1c	prep_initiation_nurse_assessment_checklist	2
GH001	staff_assessments_arm_1d	prep_initiation_nurse_assessment_checklist	1
GH001	staff_assessments_arm_1d	prep_followup_nurse_assessment_checklist	1
GH002	training_arm_1			2	3		4		1			ND	2	2022/03/16	4	3		0	0		2		1	1		ND	2	2022/03/16	1	1	1	1	3	1	0	1	0	0	0	3	1	1	1	0	1	2	1	2	1
GH003	training_arm_1			2	3		4		1			ND	2	2022/03/16	15	3		0	0		3		0	1		ND	2	2022/03/16	1	1	1	1	3	1	0	1	0	0	0	3	1	1	1	0	1	3	0	3	0
GH004	training_arm_1			2	3		1		4			ND	2	2022/03/16	7	4		1	0		7	Counsellor	98	1		ND	2	2022/03/16	1	1	1	1	1	0	1	0	0	0	0	3	1	1	1	1	0	3	0	2	1
GH004	staff_assessments_arm_1	prep_counsellor_assessment_checklist	1
GH004	staff_assessments_arm_1b	prep_counsellor_assessment_checklist	1
GH004	staff_assessments_arm_1c	prep_counsellor_assessment_checklist	1
GH004	staff_assessments_arm_1c	prep_counsellor_assessment_checklist	2
GH004	staff_assessments_arm_1d	prep_counsellor_assessment_checklist	1
GH005	training_arm_1			2	3		4		1			ND	2	2022/03/16	10	3		0	0		2		0	0		ND	2	2022/03/16	1	1	1	1	3	1	0	1	0	0	0	3	1	1	1	0	1	2	1	1	0
GH006	training_arm_1			2	3		4		2			ND	2	2022/03/16	11	1		0	0		3		1	1		ND	2	2022/03/16	1	1	1	1	3	1	0	1	0	0	0	3	1	1	1	0	1	3	0	3	0
GH007	training_arm_1			2	3		4		2			ND	2	2022/03/16	7			0	0		3		1	1	Q 2 was no answered .	ND	2	2022/03/16	1	1	2	0	3	1	0	1	0	0	0	3	1	1	1	0	1	3	0	2	1
GH009	training_arm_1			2	3		4		2			ND	2	2022/03/16	10	1		0	0		3		1	0		ND	2	2022/03/16	1	1	1	1	3	1	0	1	0	0	0	3	1	1	1	0	1	2	1	3	0
GH011	training_arm_1			2	3		4		1			ND	2	2022/03/16	4			0	0		2		0	1	Q2 not answered.	ND	2	2022/03/16	1	1	1	1	3	1	0	1	0	0	0	1	0	1	1	1	0	2	1	3	0
GH012	training_arm_1			2	3		4		1			ND	2	2022/03/16				0	0		2		0	1	Questuion 1&2 were not answered.	ND	2	2022/03/16	1	1	1	1	3	1	0	0	1	0	0	1	0	0	0	0	1	1	0	3	0
GH013	training_arm_1			2	3		4		1			ND	2	2022/03/16	2	1		0	0		2		0	1		ND	2	2022/03/16	1	1	1	1	3	1	0	1	0	0	0	3	1	1	1	0	1	3	0	3	0
GH014	training_arm_1			2	3		1		4			ND	2	2022/03/16	6	4		1	0		7	Counsellor	98	1		ND	2	2022/03/16	1	1	1	1	1	0	1	1	0	1	0	2	0	1	1	0	1	3	0	2	1
GH014	staff_assessments_arm_1	prep_counsellor_assessment_checklist	1
GH014	staff_assessments_arm_1	prep_counsellor_assessment_checklist	2
GH014	staff_assessments_arm_1	prep_counsellor_assessment_checklist	3
GH014	staff_assessments_arm_1	prep_counsellor_assessment_checklist	4
GH014	staff_assessments_arm_1	prep_counsellor_assessment_checklist	5
GH014	staff_assessments_arm_1	prep_counsellor_assessment_checklist	6
GH014	staff_assessments_arm_1b	prep_counsellor_assessment_checklist	1
GH014	staff_assessments_arm_1b	prep_counsellor_assessment_checklist	2
GH014	staff_assessments_arm_1b	prep_counsellor_assessment_checklist	3
GH014	staff_assessments_arm_1b	prep_counsellor_assessment_checklist	4
GH014	staff_assessments_arm_1b	prep_counsellor_assessment_checklist	5
GH014	staff_assessments_arm_1b	prep_counsellor_assessment_checklist	6
GH014	staff_assessments_arm_1c	prep_counsellor_assessment_checklist	1
GH014	staff_assessments_arm_1c	prep_counsellor_assessment_checklist	2
GH014	staff_assessments_arm_1c	prep_counsellor_assessment_checklist	3
GH014	staff_assessments_arm_1d	prep_counsellor_assessment_checklist	1
GH014	staff_assessments_arm_1d	prep_counsellor_assessment_checklist	2
GH014	staff_assessments_arm_1d	prep_counsellor_assessment_checklist	3
GH014	staff_assessments_arm_1d	prep_counsellor_assessment_checklist	4
GH014	staff_assessments_arm_1e	prep_counsellor_assessment_checklist	1
GH014	staff_assessments_arm_1f	prep_counsellor_assessment_checklist	1
GH014	staff_assessments_arm_1f	prep_counsellor_assessment_checklist	2
GH014	staff_assessments_arm_1g	prep_counsellor_assessment_checklist	1
GH014	staff_assessments_arm_1h	prep_counsellor_assessment_checklist	1
GH015	training_arm_1			2	3		4		1			ND	2	2022/03/16	7	3		0	0		2		1	1		ND	2	2022/03/16	1	1	1	1	3	1	0	1	0	0	0	3	1	1	1	0	1	2	1	2	1
GH015	staff_assessments_arm_1	prep_initiation_nurse_assessment_checklist	1
GH015	staff_assessments_arm_1b	prep_initiation_nurse_assessment_checklist	1
GH015	staff_assessments_arm_1b	prep_initiation_nurse_assessment_checklist	2
GH015	staff_assessments_arm_1b	prep_initiation_nurse_assessment_checklist	3
GH015	staff_assessments_arm_1b	prep_followup_nurse_assessment_checklist	1
GH015	staff_assessments_arm_1c	prep_initiation_nurse_assessment_checklist	1
GH016	training_arm_1			2	3		4		2			ND	2	2022/03/16	4			0	0		3		1	1	Q2 not answered .	ND	2	2022/03/16	1	1	1	1	3	1	1	1	0	0	1	3	1	1	1	0	1	2	1	2	1
GH017	training_arm_1			2	3		1		4			ND	2	2022/03/16		4		1	1	1	7	Counsellor	98	1	Q1 not answered.	ND	2	2022/03/16	1	1	1	1	3	1	0	1	0	0	0	3	1	1	1	0	1	2	1	1	0
GH019	training_arm_1			2	3		1		4			ND	2	2022/04/26	8	4		1	0		7	Counsellor	98	1		ND	2	2022/05/26	1	1	1	1	3	1	0	1	1	0	0	2	0	1	1	0	1	2	1	2	1
GH019	staff_assessments_arm_1	prep_counsellor_assessment_checklist	1
GH019	staff_assessments_arm_1	prep_counsellor_assessment_checklist	2
GH019	staff_assessments_arm_1	prep_counsellor_assessment_checklist	3
GH019	staff_assessments_arm_1	prep_counsellor_assessment_checklist	4
GH019	staff_assessments_arm_1	prep_counsellor_assessment_checklist	5
GH019	staff_assessments_arm_1b	prep_counsellor_assessment_checklist	1
GH019	staff_assessments_arm_1c	prep_counsellor_assessment_checklist	1
GH020	training_arm_1			2	3		4		5			ND	2	2022/11/02	9	4		0	0		6		98	1		ND	2	2022/12/02	1	1	1	1	3	1	1	0	0	0	0	2	0	0	0	0	1	2	1	2	1
GH021	training_arm_1			2	3		1		5			ND	2	2022/12/02		5	B.com in Business Management	0	0		6		98	1	7 Months	ND	2	2022/12/02	1	1	1	1	1	0	0	0	0	1	0	3	1	1	1	0	1	2	1	2	1
GH022	training_arm_1			2	3		4		5			ND	2	2022/12/02	9	4		0	0		6		98	0		ND	2	2022/12/02	1	1	1	1	3	1	0	1	0	0	0	2	0	1	1	0	1	2	1	2	1
GM001	training_arm_1			2	1		4		2			ND	2	2022/05/20	9	1		0	0		3		1	1		ND	2	2022/05/20	1	1	3	0	2	0	0	1	0	1	0	2	0	1	1	0	1	3	0	2	1
GM002	training_arm_1			2	1		4		6			ND	2	2022/05/20	2	1		0	0		4		0	1		ND	2	2022/05/20	1	1	1	1	3	1	1	0	0	1	0	3	1	1	1	0	1	3	0	1	0
GM003	training_arm_1			2	1		4		1			ND	2	2022/05/20	2			0	0		2		0	1	Q 2 not completed.	ND	2	2022/05/20	1	1	1	1	3	1	1	1	0	1	0	3	1	1	1	0	1	3	0	2	1
GM004	training_arm_1			2	1				1		Organization slot is empty.	ND	2	2022/05/20	2			0	0		2		0	1	Q 2 not completed.	ND	2	2022/05/20	1	1	1	1	3	1	0	1	0	0	1	3	1	1	1	0	1	2	1	2	1
GM006	training_arm_1			2	1		4		7			ND	2	2022/05/20	13	5	PGD Nursing education , Advance Midwife and Neonatal care	0	0		5		1	1		ND	2								0	0	0	0
GM008	training_arm_1			2	1		4		13			ND	2	2022/05/20	4	5	Enrolled Nurse Auxillary	0	0		7	Enrolled nurse Auxiliary	0	1		ND	2	2022/05/20	1	1	2	0	1	0	0	1	0	0	0
GM009	training_arm_1			2	1		4		1			ND	2	2022/05/20	4	3		0	0		2		0	1		ND	2	2022/05/20	1	1	1	1	3	1	0	1	0	0	0	3	1	1	1	0	1	3	0	1	0
GM009	staff_assessments_arm_1	prep_initiation_nurse_assessment_checklist	1
GM009	staff_assessments_arm_1	prep_followup_nurse_assessment_checklist	1
GM009	staff_assessments_arm_1b	prep_initiation_nurse_assessment_checklist	1
GM009	staff_assessments_arm_1b	prep_followup_nurse_assessment_checklist	1
GM009	staff_assessments_arm_1c	prep_initiation_nurse_assessment_checklist	1
GM009	staff_assessments_arm_1c	prep_followup_nurse_assessment_checklist	1
GM009	staff_assessments_arm_1d	prep_initiation_nurse_assessment_checklist	1
GM009	staff_assessments_arm_1d	prep_initiation_nurse_assessment_checklist	2
GM010	training_arm_1			2	1		4		1			ND	2	2022/05/20	0.15	1		0	0		2		0	0		ND	2	2022/05/20	1	1	1	1	3	1	1	1	0	1	0	3	1	1	1	0	1	3	0	2	1
GM011	training_arm_1			2	1		4		6			ND	2	2022/05/20	31	1		0	0		5		1	1		ND	2	2022/05/20	1	1	1	1	3	1	1	1	0	0	1	3	1	1	1	0	1	3	0	3	0
GM011	staff_assessments_arm_1	prep_initiation_nurse_assessment_checklist	1
GM011	staff_assessments_arm_1	prep_followup_nurse_assessment_checklist	1
GM011	staff_assessments_arm_1b	prep_initiation_nurse_assessment_checklist	1
GM011	staff_assessments_arm_1b	prep_followup_nurse_assessment_checklist	1
GM011	staff_assessments_arm_1c	prep_initiation_nurse_assessment_checklist	1
GM011	staff_assessments_arm_1c	prep_followup_nurse_assessment_checklist	1
GM012	training_arm_1			2	1		4		7			ND	2	2022/05/20	7	1		0	0		5		1	1		ND	2	2022/05/20	1	1	1	1	3	1	0	1	0	0	0	3	1	1	1	0	1	2	1	2	1
GM012	staff_assessments_arm_1	prep_initiation_nurse_assessment_checklist	1
GM012	staff_assessments_arm_1	prep_initiation_nurse_assessment_checklist	2
GM012	staff_assessments_arm_1	prep_initiation_nurse_assessment_checklist	3
GM012	staff_assessments_arm_1	prep_initiation_nurse_assessment_checklist	4
GM013	training_arm_1			2	1		4		6			ND	2	2022/05/20	12	1		1	0		5		1	1		ND	2	2022/05/20	1	1	1	1	3	1	1	0	0	0	0	3	1	0	0	0	1	2	1	2	1
GM013	staff_assessments_arm_1	prep_initiation_nurse_assessment_checklist	1
GM013	staff_assessments_arm_1b	prep_initiation_nurse_assessment_checklist	1
GM013	staff_assessments_arm_1b	prep_initiation_nurse_assessment_checklist	2
GM014	training_arm_1			2	1		4		13			ND	2	2022/05/20		3		0			7	Enrolled nurse Assistance	0	1	Q1 not completed.	ND	2								0	0	0	0
GM015	training_arm_1			2	1		4		13			ND	2	2022/05/20	13	5	Enrolled Nurse Assistance	0	0		7	Enrolled nurse Assistance	0	1		ND	2								0	0	0	0
GM016	training_arm_1			2	1		4		6			ND	2														0								0	0	0	0
GM016	staff_assessments_arm_1	prep_initiation_nurse_assessment_checklist	1
GM016	staff_assessments_arm_1	prep_followup_nurse_assessment_checklist	1
gm017	training_arm_1			2	1		4		7			ND	2	2022/07/29	11			0	0		5		0	1	Question 2 not answered.	ND	2	2022/07/29	1	1	1	1	3	1	1	0	1	1	0	3	1	1	1	0	1	2	1	2	1
gm017	staff_assessments_arm_1	prep_initiation_nurse_assessment_checklist	1
gm017	staff_assessments_arm_1	prep_followup_nurse_assessment_checklist	1
gm017	staff_assessments_arm_1b	prep_initiation_nurse_assessment_checklist	1
gm017	staff_assessments_arm_1b	prep_followup_nurse_assessment_checklist	1
gm017	staff_assessments_arm_1c	prep_initiation_nurse_assessment_checklist	1
gm017	staff_assessments_arm_1c	prep_followup_nurse_assessment_checklist	1
GM018	training_arm_1			2	1		4		1			ND	2	2022/07/29	2			0	0		2		0	1	Q2 not completed .	ND	2	2022/07/29	1	1	1	1	3	1	1	1	0	0	1	3	1	1	1	0	1	3	0	2	1
GM019	training_arm_1			2	1		4		1			ND	2	2022/08/24	5	5	Degree in nursing	1	0		2		0	1		ND	2	2022/08/24	1	1	1	1	3	1	0	1	0	1	0	3	1	1	1	0	1	3	0	2	1
GM019	staff_assessments_arm_1	prep_initiation_nurse_assessment_checklist	1
GM019	staff_assessments_arm_1	prep_initiation_nurse_assessment_checklist	2
GM019	staff_assessments_arm_1	prep_followup_nurse_assessment_checklist	1
GM020	training_arm_1			2	1		4		7			ND	2	2022/09/20	7			0	0		5		0	1	Highest qualification not completed.	ND	2	2022/09/20	1	1	1	1	3	1	1	1	1	1	0	3	1	1	1	1	0	3	0	2	1
GM020	staff_assessments_arm_1	prep_initiation_nurse_assessment_checklist	1
GM020	staff_assessments_arm_1	prep_initiation_nurse_assessment_checklist	2
GM021	training_arm_1			2	1		4		1			ND	2	2022/10/19	3	1		1	0		2		0	0		ND	2	2022/10/19	1	1	1	1	1	0	1	1	0	1	0	3	1	1	1	0	1	3	0	1	0
GM021	staff_assessments_arm_1	prep_followup_nurse_assessment_checklist	1
GM022	training_arm_1			2	1		4		7			ND	2	2022/10/19	8	5	Advance Midwifery & Neonatal	1	0		5		1	1		ND	2	2022/10/19	1	1	1	1	3	1	1	0	0	0	0	3	1	1	1	0	1	2	1	1	0
GM022	staff_assessments_arm_1	prep_initiation_nurse_assessment_checklist	1
GM022	staff_assessments_arm_1	prep_followup_nurse_assessment_checklist	1
GM022	staff_assessments_arm_1b	prep_initiation_nurse_assessment_checklist	1
GM022	staff_assessments_arm_1b	prep_initiation_nurse_assessment_checklist	2
GM022	staff_assessments_arm_1b	prep_followup_nurse_assessment_checklist	1
GM022	staff_assessments_arm_1c	prep_followup_nurse_assessment_checklist	1
GM022	staff_assessments_arm_1d	prep_followup_nurse_assessment_checklist	1
GM023	training_arm_1			2	1		4		1			ND	2	2022/09/26	3	1		0	0		4		0	0		ND	2	2022/09/26	1	1	1	1	3	1	1	1	0	0	1	3	1	1	1	0	1	2	1	2	1
GM024	training_arm_1			2	1		4		1			ND	2	2023/09/26	3	1		0	0		2		0	0		ND	2	2022/09/26	1	1	1	1	3	1	1	1	0	0	1	3	1	1	1	0	1	2	1	2	1
GM025	training_arm_1			2	1		4		1			ND	2	2022/12/02	10	5	Enrolled Nurse Assistance	0	0		7	Enrolled nurse Assistance	0	1		ND	2	2022/12/02	1	1	1	1	3	1	0	1	0	0	0	3	1	1	1	0	1	2	1	2	1
GM026	training_arm_1			2	1		4		5			ND	2	2022/12/02	0.01	5	HCICT	0	0		6		98	0		ND	2	2022/12/02	1	1	1	1	3	1	0	0	0	1	0	3	1	0	0	0	1	2	1	2	1
GM027	training_arm_1			2	1		4		13			ND	2	2022/12/02	5	5	Enrolled Nurse Assistance	0	0		1		0	1		ND	2	2022/12/02	1	1	1	1	3	1	0	0	0	1	0	3	1	1	1	0	1	2	1	2	1
GM028	training_arm_1			2	1		4		6			ND	2	2023/01/09	3	1		0	0		4		0	1		ND	2	2023/01/09	1	1	1	1	3	1	1	0	0	0	0	3	1	1	1	0	1	2	1	2	1
GM029	training_arm_1			2	1		4		13			ND	2	2023/01/09	11	4		0	0		7	Enrolled nurse Assistance	0	1		ND	2	2023/01/09	1	1	1	1	3	1	1	0	0	0	1	3	1	1	1	0	1	2	1	2	1
GM030	training_arm_1			2	1		4		6			ND	2	2023/01/09	20	3		0	0		4		0	1		ND	2	2023/01/09	1	1	1	1	3	1	0	1	0	0	0	3	1	1	1	0	1	3	0	3	0
GM031	training_arm_1			2	1		4		13			ND	2	2023/01/09	6	5	Enrolled Nurse Assistance certificate	0	0		1		0	1		ND	2	2023/01/09	1	1	1	1	1	0	0	0	0	1	0	3	1	0	0	0	1	3	0	3	0
GMOU	prep_offer_and_upt_arm_2			2
GMOU	prep_offer_and_upt_arm_2	prep_offer_and_uptake_pregnant_women	1
GMOU	prep_offer_and_upt_arm_2	prep_offer_and_uptake_pregnant_women	2
GMOU	prep_offer_and_upt_arm_2	prep_offer_and_uptake_pregnant_women	3
GMOU	prep_offer_and_upt_arm_2	prep_offer_and_uptake_pregnant_women	4
GMOU	prep_offer_and_upt_arm_2	prep_offer_and_uptake_pregnant_women	5
GMOU	prep_offer_and_upt_arm_2	prep_offer_and_uptake_pregnant_women	6
GMOU	prep_offer_and_upt_arm_2	prep_offer_and_uptake_pregnant_women	7
GMOU	prep_offer_and_upt_arm_2	prep_offer_and_uptake_pregnant_women	8
GMOU	prep_offer_and_upt_arm_2	prep_offer_and_uptake_pregnant_women	9
GMOU	prep_offer_and_upt_arm_2	prep_offer_and_uptake_pregnant_women	10
GMOU	prep_offer_and_upt_arm_2	prep_offer_and_uptake_pregnant_women	11
GMOU	prep_offer_and_upt_arm_2	prep_offer_and_uptake_pregnant_women	12
GMOU	prep_offer_and_upt_arm_2	prep_offer_and_uptake_pregnant_women	13
GMOU	prep_offer_and_upt_arm_2	prep_offer_and_uptake_pregnant_women	14
GMOU	prep_offer_and_upt_arm_2	prep_offer_and_uptake_pregnant_women	15
GMOU	prep_offer_and_upt_arm_2	prep_offer_and_uptake_pregnant_women	16
GMOU	prep_offer_and_upt_arm_2	prep_offer_and_uptake_pregnant_women	17
GMOU	prep_offer_and_upt_arm_2	prep_offer_and_uptake_pregnant_women	18
GMOU	prep_offer_and_upt_arm_2	prep_offer_and_uptake_pregnant_women	19
GMOU	prep_offer_and_upt_arm_2	prep_offer_and_uptake_pregnant_women	20
GMOU	prep_offer_and_upt_arm_2	prep_offer_and_uptake_pregnant_women	21
GMOU	prep_offer_and_upt_arm_2	prep_offer_and_uptake_pregnant_women	22
GMOU	prep_offer_and_upt_arm_2	prep_offer_and_uptake_pregnant_women	23
GMOU	prep_offer_and_upt_arm_2	prep_offer_and_uptake_pregnant_women	24
GMOU	prep_offer_and_upt_arm_2	prep_offer_and_uptake_pregnant_women	25
GMOU	prep_offer_and_upt_arm_2	prep_offer_and_uptake_pregnant_women	26
GMOU	prep_offer_and_upt_arm_2	prep_offer_and_uptake_pregnant_women	27
GMOU	prep_offer_and_upt_arm_2	prep_offer_and_uptake_pregnant_women	28
GMOU	prep_offer_and_upt_arm_2	prep_offer_and_uptake_pregnant_women	29
GMOU	prep_offer_and_upt_arm_2	prep_offer_and_uptake_pregnant_women	30
GMOU	prep_offer_and_upt_arm_2	prep_offer_and_uptake_pregnant_women	31
GMOU	prep_offer_and_upt_arm_2	prep_offer_and_uptake_pregnant_women	32
GMOU	prep_offer_and_upt_arm_2	prep_offer_and_uptake_pregnant_women	33
GMOU	prep_offer_and_upt_arm_2	prep_offer_and_uptake_pregnant_women	34
GMOU	prep_offer_and_upt_arm_2	prep_offer_and_uptake_pregnant_women	35
GMOU	prep_offer_and_upt_arm_2	prep_offer_and_uptake_pregnant_women	36
GMOU	prep_offer_and_upt_arm_2	prep_offer_and_uptake_pregnant_women	37
GMOU	prep_offer_and_upt_arm_2	prep_offer_and_uptake_pregnant_women	38
GMOU	prep_offer_and_upt_arm_2	prep_offer_and_uptake_pregnant_women	39
GMOU	prep_offer_and_upt_arm_2	prep_offer_and_uptake_pregnant_women	40
GMOU	prep_offer_and_upt_arm_2	prep_offer_and_uptake_pregnant_women	41
GMOU	prep_offer_and_upt_arm_2	prep_offer_and_uptake_pregnant_women	42
GMOU	prep_offer_and_upt_arm_2	prep_offer_and_uptake_pregnant_women	43
GMOU	prep_offer_and_upt_arm_2	prep_offer_and_uptake_pregnant_women	44
GMOU	prep_offer_and_upt_arm_2	prep_offer_and_uptake_pregnant_women	45
GMOU	prep_offer_and_upt_arm_2	prep_offer_and_uptake_pregnant_women	46
GMOU	prep_offer_and_upt_arm_2	prep_offer_and_uptake_pregnant_women	47
GMOU	prep_offer_and_upt_arm_2	prep_offer_and_uptake_pregnant_women	48
GMOU	prep_offer_and_upt_arm_2	prep_offer_and_uptake_pregnant_women	49
GMOU	prep_offer_and_upt_arm_2	prep_offer_and_uptake_pregnant_women	50
GMOU	prep_offer_and_upt_arm_2	prep_offer_and_uptake_pregnant_women	51
GMOU	prep_offer_and_upt_arm_2	prep_offer_and_uptake_pregnant_women	52
GMOU	prep_offer_and_upt_arm_2	prep_offer_and_uptake_pregnant_women	53
GMOU	prep_offer_and_upt_arm_2	prep_offer_and_uptake_pregnant_women	54
GMOU	prep_offer_and_upt_arm_2	prep_offer_and_uptake_pregnant_women	55
GMOU	prep_offer_and_upt_arm_2	prep_offer_and_uptake_pregnant_women	56
GMOU	prep_offer_and_upt_arm_2	prep_offer_and_uptake_pregnant_women	57
GMOU	prep_offer_and_upt_arm_2	prep_offer_and_uptake_pregnant_women	58
GMOU	prep_offer_and_upt_arm_2	prep_offer_and_uptake_pregnant_women	59
GMOU	prep_offer_and_upt_arm_2	prep_offer_and_uptake_pregnant_women	60
GMOU	prep_offer_and_upt_arm_2	prep_offer_and_uptake_pregnant_women	61
GMOU	prep_offer_and_upt_arm_2	prep_offer_and_uptake_pregnant_women	62
GMOU	prep_offer_and_upt_arm_2	prep_offer_and_uptake_pregnant_women	63
GMOU	prep_offer_and_upt_arm_2	prep_offer_and_uptake_pregnant_women	64
GMOU	prep_offer_and_upt_arm_2	prep_offer_and_uptake_pregnant_women	65
GMOU	prep_offer_and_upt_arm_2	prep_offer_and_uptake_pregnant_women	66
GMOU	prep_offer_and_upt_arm_2	prep_offer_and_uptake_pregnant_women	67
GMOU	prep_offer_and_upt_arm_2	prep_offer_and_uptake_pregnant_women	68
GMOU	prep_offer_and_upt_arm_2	prep_offer_and_uptake_pregnant_women	69
GMOU	prep_continuation_arm_2	prep_continuation_report_form	1
GMOU	prep_continuation_arm_2	prep_continuation_report_form	2
GMOU	prep_continuation_arm_2	prep_continuation_report_form	3
GMOU	prep_continuation_arm_2	prep_continuation_report_form	4
GMOU	prep_continuation_arm_2	prep_continuation_report_form	5
GMOU	prep_continuation_arm_2	prep_continuation_report_form	6
GMOU	prep_continuation_arm_2	prep_continuation_report_form	7
GMOU	prep_continuation_arm_2	prep_continuation_report_form	8
GMOU	prep_continuation_arm_2	prep_continuation_report_form	9
GMOU	prep_continuation_arm_2	prep_continuation_report_form	10
GMOU	prep_continuation_arm_2	prep_continuation_report_form	11
GMOU	prep_continuation_arm_2	prep_continuation_report_form	12
GMOU	prep_continuation_arm_2	prep_continuation_report_form	13
GMOU	prep_continuation_arm_2	prep_continuation_report_form	14
GMOU	prep_continuation_arm_2	prep_continuation_report_form	15
GMOU	prep_continuation_arm_2	prep_continuation_report_form	16
GMOU	prep_continuation_arm_2	prep_continuation_report_form	17
GMOU	prep_continuation_arm_2	prep_continuation_report_form	18
GMOU	prep_continuation_arm_2	prep_continuation_report_form	19
GMOU	prep_continuation_arm_2	prep_continuation_report_form	20
GMOU	prep_continuation_arm_2	prep_continuation_report_form	21
GMOU	prep_continuation_arm_2	prep_continuation_report_form	22
GMOU	prep_continuation_arm_2	prep_continuation_report_form	23
GMOU	prep_continuation_arm_2	prep_continuation_report_form	24
GMOU	prep_continuation_arm_2	prep_continuation_report_form	25
GMOU	prep_continuation_arm_2	prep_continuation_report_form	26
GMOU	prep_continuation_arm_2	prep_continuation_report_form	27
GMOU	prep_continuation_arm_2	prep_continuation_report_form	28
GMOU	prep_continuation_arm_2	prep_continuation_report_form	29
GMOU	prep_continuation_arm_2	prep_continuation_report_form	30
GMOU	prep_continuation_arm_2	prep_continuation_report_form	31
GMOU	prep_continuation_arm_2	prep_continuation_report_form	32
GMOU	prep_continuation_arm_2	prep_continuation_report_form	33
GMOU	prep_continuation_arm_2	prep_continuation_report_form	34
GMOU	prep_continuation_arm_2	prep_continuation_report_form	35
GMOU	prep_continuation_arm_2	prep_continuation_report_form	36
GMOU	prep_continuation_arm_2	prep_continuation_report_form	37
GMOU	prep_continuation_arm_2	prep_continuation_report_form	38
GMOU	prep_continuation_arm_2	prep_continuation_report_form	39
GMOU	prep_continuation_arm_2	prep_continuation_report_form	40
GMOU	prep_continuation_arm_2	prep_continuation_report_form	41
GMOU	prep_continuation_arm_2	prep_continuation_report_form	42
GMOU	prep_continuation_arm_2	prep_continuation_report_form	43
GMOU	prep_continuation_arm_2	prep_continuation_report_form	44
GMOU	prep_continuation_arm_2	prep_continuation_report_form	45
GMOU	prep_continuation_arm_2	prep_continuation_report_form	46
GMOU	prep_continuation_arm_2	prep_continuation_report_form	47
GMOU	prep_continuation_arm_2b	prep_continuation_report_form	1
GMOU	prep_continuation_arm_2b	prep_continuation_report_form	2
GMOU	prep_continuation_arm_2b	prep_continuation_report_form	3
GMOU	prep_continuation_arm_2b	prep_continuation_report_form	4
GMOU	prep_continuation_arm_2b	prep_continuation_report_form	5
GMOU	prep_continuation_arm_2b	prep_continuation_report_form	6
GMOU	prep_continuation_arm_2b	prep_continuation_report_form	7
GMOU	prep_continuation_arm_2b	prep_continuation_report_form	8
GMOU	prep_continuation_arm_2b	prep_continuation_report_form	9
GMOU	prep_continuation_arm_2b	prep_continuation_report_form	10
GMOU	prep_continuation_arm_2b	prep_continuation_report_form	11
GUGC	prep_offer_and_upt_arm_2			2
GUGC	pilot_arm_3			1
GUGC	prep_offer_and_upt_arm_2	prep_offer_and_uptake_pregnant_women	1
GUGC	prep_offer_and_upt_arm_2	prep_offer_and_uptake_pregnant_women	2
GUGC	prep_offer_and_upt_arm_2	prep_offer_and_uptake_pregnant_women	3
GUGC	prep_offer_and_upt_arm_2	prep_offer_and_uptake_pregnant_women	4
GUGC	prep_offer_and_upt_arm_2	prep_offer_and_uptake_pregnant_women	5
GUGC	prep_offer_and_upt_arm_2	prep_offer_and_uptake_pregnant_women	6
GUGC	prep_offer_and_upt_arm_2	prep_offer_and_uptake_pregnant_women	7
GUGC	prep_offer_and_upt_arm_2	prep_offer_and_uptake_pregnant_women	8
GUGC	prep_offer_and_upt_arm_2	prep_offer_and_uptake_pregnant_women	9
GUGC	prep_offer_and_upt_arm_2	prep_offer_and_uptake_pregnant_women	10
GUGC	prep_offer_and_upt_arm_2	prep_offer_and_uptake_pregnant_women	11
GUGC	prep_offer_and_upt_arm_2	prep_offer_and_uptake_pregnant_women	12
GUGC	prep_offer_and_upt_arm_2	prep_offer_and_uptake_pregnant_women	13
GUGC	prep_offer_and_upt_arm_2	prep_offer_and_uptake_pregnant_women	14
GUGC	prep_offer_and_upt_arm_2	prep_offer_and_uptake_pregnant_women	15
GUGC	prep_offer_and_upt_arm_2	prep_offer_and_uptake_pregnant_women	16
GUGC	prep_offer_and_upt_arm_2	prep_offer_and_uptake_pregnant_women	17
GUGC	prep_offer_and_upt_arm_2	prep_offer_and_uptake_pregnant_women	18
GUGC	prep_offer_and_upt_arm_2	prep_offer_and_uptake_pregnant_women	19
GUGC	prep_offer_and_upt_arm_2	prep_offer_and_uptake_pregnant_women	20
GUGC	prep_offer_and_upt_arm_2	prep_offer_and_uptake_pregnant_women	21
GUGC	prep_offer_and_upt_arm_2	prep_offer_and_uptake_pregnant_women	22
GUGC	prep_offer_and_upt_arm_2	prep_offer_and_uptake_pregnant_women	23
GUGC	prep_offer_and_upt_arm_2	prep_offer_and_uptake_pregnant_women	24
GUGC	prep_offer_and_upt_arm_2	prep_offer_and_uptake_pregnant_women	25
GUGC	prep_offer_and_upt_arm_2	prep_offer_and_uptake_pregnant_women	26
GUGC	prep_offer_and_upt_arm_2	prep_offer_and_uptake_pregnant_women	27
GUGC	prep_offer_and_upt_arm_2	prep_offer_and_uptake_pregnant_women	28
GUGC	prep_offer_and_upt_arm_2	prep_offer_and_uptake_pregnant_women	29
GUGC	prep_offer_and_upt_arm_2	prep_offer_and_uptake_pregnant_women	30
GUGC	prep_offer_and_upt_arm_2	prep_offer_and_uptake_pregnant_women	31
GUGC	prep_offer_and_upt_arm_2	prep_offer_and_uptake_pregnant_women	32
GUGC	prep_offer_and_upt_arm_2	prep_offer_and_uptake_pregnant_women	33
GUGC	prep_offer_and_upt_arm_2	prep_offer_and_uptake_pregnant_women	34
GUGC	prep_offer_and_upt_arm_2	prep_offer_and_uptake_pregnant_women	35
GUGC	prep_offer_and_upt_arm_2	prep_offer_and_uptake_pregnant_women	36
GUGC	prep_offer_and_upt_arm_2	prep_offer_and_uptake_pregnant_women	37
GUGC	prep_offer_and_upt_arm_2	prep_offer_and_uptake_pregnant_women	38
GUGC	prep_offer_and_upt_arm_2	prep_offer_and_uptake_pregnant_women	39
GUGC	prep_offer_and_upt_arm_2	prep_offer_and_uptake_pregnant_women	40
GUGC	prep_offer_and_upt_arm_2	prep_offer_and_uptake_pregnant_women	41
GUGC	prep_offer_and_upt_arm_2	prep_offer_and_uptake_pregnant_women	42
GUGC	prep_offer_and_upt_arm_2	prep_offer_and_uptake_pregnant_women	43
GUGC	prep_offer_and_upt_arm_2	prep_offer_and_uptake_pregnant_women	44
GUGC	prep_offer_and_upt_arm_2	prep_offer_and_uptake_pregnant_women	45
GUGC	prep_offer_and_upt_arm_2	prep_offer_and_uptake_pregnant_women	46
GUGC	prep_offer_and_upt_arm_2	prep_offer_and_uptake_pregnant_women	47
GUGC	prep_offer_and_upt_arm_2	prep_offer_and_uptake_pregnant_women	48
GUGC	prep_offer_and_upt_arm_2	prep_offer_and_uptake_pregnant_women	49
GUGC	prep_offer_and_upt_arm_2	prep_offer_and_uptake_pregnant_women	50
GUGC	prep_offer_and_upt_arm_2	prep_offer_and_uptake_pregnant_women	51
GUGC	prep_offer_and_upt_arm_2	prep_offer_and_uptake_pregnant_women	52
GUGC	prep_offer_and_upt_arm_2	prep_offer_and_uptake_pregnant_women	53
GUGC	prep_offer_and_upt_arm_2	prep_offer_and_uptake_pregnant_women	54
GUGC	prep_offer_and_upt_arm_2	prep_offer_and_uptake_pregnant_women	55
GUGC	prep_offer_and_upt_arm_2	prep_offer_and_uptake_pregnant_women	56
GUGC	prep_offer_and_upt_arm_2	prep_offer_and_uptake_pregnant_women	57
GUGC	prep_offer_and_upt_arm_2	prep_offer_and_uptake_pregnant_women	58
GUGC	prep_offer_and_upt_arm_2	prep_offer_and_uptake_pregnant_women	59
GUGC	prep_offer_and_upt_arm_2	prep_offer_and_uptake_pregnant_women	60
GUGC	prep_offer_and_upt_arm_2	prep_offer_and_uptake_pregnant_women	61
GUGC	prep_offer_and_upt_arm_2	prep_offer_and_uptake_pregnant_women	62
GUGC	prep_offer_and_upt_arm_2	prep_offer_and_uptake_pregnant_women	63
GUGC	prep_offer_and_upt_arm_2	prep_offer_and_uptake_pregnant_women	64
GUGC	prep_offer_and_upt_arm_2	prep_offer_and_uptake_pregnant_women	65
GUGC	prep_offer_and_upt_arm_2	prep_offer_and_uptake_pregnant_women	66
GUGC	prep_offer_and_upt_arm_2	prep_offer_and_uptake_pregnant_women	67
GUGC	prep_offer_and_upt_arm_2	prep_offer_and_uptake_breastfeedingpostpartum_wome	1
GUGC	prep_offer_and_upt_arm_2	prep_offer_and_uptake_breastfeedingpostpartum_wome	2
GUGC	prep_offer_and_upt_arm_2	prep_offer_and_uptake_breastfeedingpostpartum_wome	3
GUGC	prep_offer_and_upt_arm_2	prep_offer_and_uptake_breastfeedingpostpartum_wome	4
GUGC	prep_offer_and_upt_arm_2	prep_offer_and_uptake_breastfeedingpostpartum_wome	5
GUGC	prep_offer_and_upt_arm_2	prep_offer_and_uptake_breastfeedingpostpartum_wome	6
GUGC	prep_offer_and_upt_arm_2	prep_offer_and_uptake_breastfeedingpostpartum_wome	7
GUGC	prep_offer_and_upt_arm_2	prep_offer_and_uptake_breastfeedingpostpartum_wome	8
GUGC	prep_offer_and_upt_arm_2	prep_offer_and_uptake_breastfeedingpostpartum_wome	9
GUGC	prep_offer_and_upt_arm_2	prep_offer_and_uptake_breastfeedingpostpartum_wome	10
GUGC	prep_offer_and_upt_arm_2	prep_offer_and_uptake_breastfeedingpostpartum_wome	11
GUGC	prep_offer_and_upt_arm_2	prep_offer_and_uptake_breastfeedingpostpartum_wome	12
GUGC	prep_offer_and_upt_arm_2	prep_offer_and_uptake_breastfeedingpostpartum_wome	13
GUGC	prep_offer_and_upt_arm_2	prep_offer_and_uptake_breastfeedingpostpartum_wome	14
GUGC	prep_offer_and_upt_arm_2	prep_offer_and_uptake_breastfeedingpostpartum_wome	15
GUGC	prep_offer_and_upt_arm_2	prep_offer_and_uptake_breastfeedingpostpartum_wome	16
GUGC	prep_offer_and_upt_arm_2	prep_offer_and_uptake_breastfeedingpostpartum_wome	17
GUGC	prep_offer_and_upt_arm_2	prep_offer_and_uptake_breastfeedingpostpartum_wome	18
GUGC	prep_offer_and_upt_arm_2	prep_offer_and_uptake_breastfeedingpostpartum_wome	19
GUGC	prep_offer_and_upt_arm_2	prep_offer_and_uptake_breastfeedingpostpartum_wome	20
GUGC	prep_offer_and_upt_arm_2	prep_offer_and_uptake_breastfeedingpostpartum_wome	21
GUGC	prep_offer_and_upt_arm_2	prep_offer_and_uptake_breastfeedingpostpartum_wome	22
GUGC	prep_offer_and_upt_arm_2	prep_offer_and_uptake_breastfeedingpostpartum_wome	23
GUGC	prep_offer_and_upt_arm_2	prep_offer_and_uptake_breastfeedingpostpartum_wome	24
GUGC	prep_offer_and_upt_arm_2	prep_offer_and_uptake_breastfeedingpostpartum_wome	25
GUGC	prep_offer_and_upt_arm_2	prep_offer_and_uptake_breastfeedingpostpartum_wome	26
GUGC	prep_offer_and_upt_arm_2	prep_offer_and_uptake_breastfeedingpostpartum_wome	27
GUGC	prep_offer_and_upt_arm_2	prep_offer_and_uptake_breastfeedingpostpartum_wome	28
GUGC	prep_offer_and_upt_arm_2	prep_offer_and_uptake_breastfeedingpostpartum_wome	29
GUGC	prep_offer_and_upt_arm_2	prep_offer_and_uptake_breastfeedingpostpartum_wome	30
GUGC	prep_offer_and_upt_arm_2	prep_offer_and_uptake_breastfeedingpostpartum_wome	31
GUGC	prep_offer_and_upt_arm_2	prep_offer_and_uptake_breastfeedingpostpartum_wome	32
GUGC	prep_offer_and_upt_arm_2	prep_offer_and_uptake_breastfeedingpostpartum_wome	33
GUGC	prep_offer_and_upt_arm_2	prep_offer_and_uptake_breastfeedingpostpartum_wome	34
GUGC	prep_offer_and_upt_arm_2	prep_offer_and_uptake_breastfeedingpostpartum_wome	35
GUGC	prep_offer_and_upt_arm_2	prep_offer_and_uptake_breastfeedingpostpartum_wome	36
GUGC	prep_offer_and_upt_arm_2	prep_offer_and_uptake_breastfeedingpostpartum_wome	37
GUGC	prep_offer_and_upt_arm_2	prep_offer_and_uptake_breastfeedingpostpartum_wome	38
GUGC	prep_offer_and_upt_arm_2	prep_offer_and_uptake_breastfeedingpostpartum_wome	39
GUGC	prep_offer_and_upt_arm_2	prep_offer_and_uptake_breastfeedingpostpartum_wome	40
GUGC	prep_offer_and_upt_arm_2	prep_offer_and_uptake_breastfeedingpostpartum_wome	41
GUGC	prep_offer_and_upt_arm_2	prep_offer_and_uptake_breastfeedingpostpartum_wome	42
GUGC	prep_offer_and_upt_arm_2	prep_offer_and_uptake_breastfeedingpostpartum_wome	43
GUGC	prep_offer_and_upt_arm_2	prep_offer_and_uptake_breastfeedingpostpartum_wome	44
GUGC	prep_offer_and_upt_arm_2	prep_offer_and_uptake_breastfeedingpostpartum_wome	45
GUGC	prep_offer_and_upt_arm_2	prep_offer_and_uptake_breastfeedingpostpartum_wome	46
GUGC	prep_offer_and_upt_arm_2	prep_offer_and_uptake_breastfeedingpostpartum_wome	47
GUGC	prep_offer_and_upt_arm_2	prep_offer_and_uptake_breastfeedingpostpartum_wome	48
GUGC	prep_offer_and_upt_arm_2	prep_offer_and_uptake_breastfeedingpostpartum_wome	49
GUGC	prep_offer_and_upt_arm_2	prep_offer_and_uptake_breastfeedingpostpartum_wome	50
GUGC	prep_offer_and_upt_arm_2	prep_offer_and_uptake_breastfeedingpostpartum_wome	51
GUGC	prep_offer_and_upt_arm_2	prep_offer_and_uptake_breastfeedingpostpartum_wome	52
GUGC	prep_offer_and_upt_arm_2	prep_offer_and_uptake_breastfeedingpostpartum_wome	53
GUGC	prep_offer_and_upt_arm_2	prep_offer_and_uptake_breastfeedingpostpartum_wome	54
GUGC	prep_offer_and_upt_arm_2	prep_offer_and_uptake_breastfeedingpostpartum_wome	55
GUGC	prep_offer_and_upt_arm_2	prep_offer_and_uptake_breastfeedingpostpartum_wome	56
GUGC	prep_offer_and_upt_arm_2	prep_offer_and_uptake_breastfeedingpostpartum_wome	57
GUGC	prep_offer_and_upt_arm_2	prep_offer_and_uptake_breastfeedingpostpartum_wome	58
GUGC	prep_offer_and_upt_arm_2	prep_offer_and_uptake_breastfeedingpostpartum_wome	59
GUGC	prep_offer_and_upt_arm_2	prep_offer_and_uptake_breastfeedingpostpartum_wome	60
GUGC	prep_offer_and_upt_arm_2	prep_offer_and_uptake_breastfeedingpostpartum_wome	61
GUGC	prep_offer_and_upt_arm_2	prep_offer_and_uptake_breastfeedingpostpartum_wome	62
GUGC	prep_offer_and_upt_arm_2	prep_offer_and_uptake_breastfeedingpostpartum_wome	63
GUGC	prep_offer_and_upt_arm_2	prep_offer_and_uptake_breastfeedingpostpartum_wome	64
GUGC	prep_offer_and_upt_arm_2	prep_offer_and_uptake_breastfeedingpostpartum_wome	65
GUGC	prep_offer_and_upt_arm_2	prep_offer_and_uptake_breastfeedingpostpartum_wome	66
GUGC	prep_offer_and_upt_arm_2	prep_offer_and_uptake_breastfeedingpostpartum_wome	67
GUGC	prep_offer_and_upt_arm_2	prep_offer_and_uptake_breastfeedingpostpartum_wome	68
GUGC	prep_offer_and_upt_arm_2	prep_offer_and_uptake_breastfeedingpostpartum_wome	69
GUGC	prep_offer_and_upt_arm_2	prep_offer_and_uptake_breastfeedingpostpartum_wome	70
GUGC	prep_offer_and_upt_arm_2	prep_offer_and_uptake_breastfeedingpostpartum_wome	71
GUGC	prep_offer_and_upt_arm_2	prep_offer_and_uptake_breastfeedingpostpartum_wome	72
GUGC	prep_continuation_arm_2	prep_continuation_report_form	1
GUGC	prep_continuation_arm_2	prep_continuation_report_form	2
GUGC	prep_continuation_arm_2	prep_continuation_report_form	3
GUGC	prep_continuation_arm_2	prep_continuation_report_form	4
GUGC	prep_continuation_arm_2	prep_continuation_report_form	5
GUGC	prep_continuation_arm_2	prep_continuation_report_form	6
GUGC	prep_continuation_arm_2	prep_continuation_report_form	7
GUGC	prep_continuation_arm_2	prep_continuation_report_form	9
GUGC	prep_continuation_arm_2	prep_continuation_report_form	11
GUGC	prep_continuation_arm_2	prep_continuation_report_form	12
GUGC	prep_continuation_arm_2	prep_continuation_report_form	14
GUGC	prep_continuation_arm_2	prep_continuation_report_form	15
GUGC	prep_continuation_arm_2	prep_continuation_report_form	16
GUGC	prep_continuation_arm_2	prep_continuation_report_form	17
GUGC	prep_continuation_arm_2	prep_continuation_report_form	18
GUGC	prep_continuation_arm_2	prep_continuation_report_form	19
GUGC	prep_continuation_arm_2	prep_continuation_report_form	20
GUGC	prep_continuation_arm_2	prep_continuation_report_form	21
GUGC	prep_continuation_arm_2	prep_continuation_report_form	22
GUGC	prep_continuation_arm_2	prep_continuation_report_form	23
GUGC	prep_continuation_arm_2	prep_continuation_report_form	24
GUGC	prep_continuation_arm_2	prep_continuation_report_form	25
GUGC	prep_continuation_arm_2b	prep_continuation_report_form	1
GUGC	prep_continuation_arm_2b	prep_continuation_report_form	2
GUGC	prep_continuation_arm_2b	prep_continuation_report_form	3
GUGC	prep_continuation_arm_2b	prep_continuation_report_form	4
GUGC	prep_continuation_arm_2b	prep_continuation_report_form	5
GUGC	prep_continuation_arm_2b	prep_continuation_report_form	6
GUGC	prep_continuation_arm_2b	prep_continuation_report_form	7
GUGC	prep_continuation_arm_2b	prep_continuation_report_form	8
GUGC	prep_continuation_arm_2b	prep_continuation_report_form	9
GUGC	prep_continuation_arm_2b	prep_continuation_report_form	10
GUGC	prep_continuation_arm_2b	prep_continuation_report_form	11
GUGC	prep_continuation_arm_2b	prep_continuation_report_form	12
GUGC	prep_continuation_arm_2b	prep_continuation_report_form	13
GUGC	prep_continuation_arm_2b	prep_continuation_report_form	14
GUGC	prep_continuation_arm_2b	prep_continuation_report_form	15
GUGC	prep_continuation_arm_2b	prep_continuation_report_form	16
GUGC	prep_continuation_arm_2b	prep_continuation_report_form	17
GUGC	prep_continuation_arm_2b	prep_continuation_report_form	18
GUGC	prep_continuation_arm_2b	prep_continuation_report_form	19
GUGC	prep_continuation_arm_2b	prep_continuation_report_form	20
GUGC	prep_continuation_arm_2b	prep_continuation_report_form	21
GUGC	prep_continuation_arm_2b	prep_continuation_report_form	22
GUGC	prep_continuation_arm_2b	prep_continuation_report_form	23
GUGC	prep_continuation_arm_2b	prep_continuation_report_form	24
GUGC	prep_continuation_arm_2b	prep_continuation_report_form	25
GUGC	prep_continuation_arm_2b	prep_continuation_report_form	26
GUGC	prep_continuation_arm_2b	prep_continuation_report_form	27
GUGC	prep_continuation_arm_2b	prep_continuation_report_form	28
GUGC	prep_continuation_arm_2b	prep_continuation_report_form	29
HM001	training_arm_1			2	4		4		5			ND	2	2022/06/24	30	4		0	0		7	Health promoter		1	Q 6 not answered.	ND	2	2022/06/24	1	1	1	1	3	1	0	1	0	0	0	3	1	1	1	0	1	2	1	2	1
HM002	training_arm_1			2	4		4		11	Doctor		ND	2	2022/06/24	10	5	Degree	0	0		7	Doctor	98	1		ND	2	2022/06/24	1	1	1	1	3	1	1	1	0	0	1	3	1	1	1	0	1	2	1	2	1
HM003	training_arm_1			2	4		5	Wolanani	4			ND	2	2022/06/24	8	5	Grade 11	0	0		6			1	Q6 not answered.	ND	2	2022/06/24	1	1	1	1	3	1	0	0	1	0	0	3	1	1	1	0	1	3	0	2	1
HM003	staff_assessments_arm_1	prep_counsellor_assessment_checklist	1
HM004	training_arm_1			2	4				1		Organization name not completed	ND	2	2022/06/24	6	3		0	0		4		1	1		ND	2	2022/06/24	1	1	1	1	3	1	0	1	0	0	0	3	1	1	1	0	1	2	1	1	0
HM004	staff_assessments_arm_1b	prep_initiation_nurse_assessment_checklist	1
HM005	training_arm_1			2	4		5	Wolanani	4			ND	2	2022/06/24	11	5	GRADE 10	0	0		6		98	1		ND	2	2022/06/24	1	1	1	1	3	1	0	0	1	0	0	3	1	1	1	1	0	2	1	3	0
HM005	staff_assessments_arm_1	prep_counsellor_assessment_checklist	1
HM005	staff_assessments_arm_1	prep_counsellor_assessment_checklist	2
HM005	staff_assessments_arm_1b	prep_counsellor_assessment_checklist	1
HM005	staff_assessments_arm_1b	prep_counsellor_assessment_checklist	2
HM005	staff_assessments_arm_1b	prep_counsellor_assessment_checklist	3
HM006	training_arm_1			2	4		4		1			ND	2	2022/06/24	5	3		0	0		4		0	1		ND	2	2022/06/24	1	1	1	1	3	1	0	1	0	0	0	3	1	1	1	0	1	3	1	3	0
HM006	staff_assessments_arm_1	prep_initiation_nurse_assessment_checklist	1
HM006	staff_assessments_arm_1	prep_initiation_nurse_assessment_checklist	2
HM008	training_arm_1			2	4		4		10			ND	2	2022/06/24	20	1		0	0		5		0	1		ND	2	2022/06/24	1	1	1	1	3	1	0	1	1	0	0	3	1	1	1	0	1	1	0	2	1
HM010	training_arm_1			2	4		4		12			ND	2	2022/08/26	8	5	GRADE 10	0	0		1		0	1	She is an Enrolled nurse Assistance	ND	2								0	0	0	0
HM012	training_arm_1			2	4		4		1			ND	2	2022/08/26	8	5	R425	0	1		2		1	1	Q4 Work 1 month.	ND	2	2022/08/26	1	1	1	1		0	0	0	0	1	0	3	1	0	0		0	2	1	3
HM012	staff_assessments_arm_1	prep_initiation_nurse_assessment_checklist	1
HM013	training_arm_1			2	4		4		1			ND	2	2022/08/26	3	1		0	0		2		0	1		ND	2	2022/08/26	1	1	1	1	3	1	0	1	0	0	0	3	1	1	1	0	1	2	1	2	1
HM013	staff_assessments_arm_1	prep_initiation_nurse_assessment_checklist	1
HM014	training_arm_1			2	4		4		6			ND	2	2022/08/26	31			0	0		5			1	Q2,&6 not answered.	ND	2	2022/09/26	1	1	1	1	3	1	0	1	0	1	0	3	1	1	1	1	0	3	0	2	1
HM015	training_arm_1			2	4		4		1			ND	2	2022/08/26	4	1		0	0		2		1	1		ND	2	2022/08/26	1	1	1	1	3	1	0	1	1	0	0	3	1	1	1	0	1		1	2	1
HM015	staff_assessments_arm_1	prep_initiation_nurse_assessment_checklist	1
HM017	training_arm_1			2	4				1		Organization not completed.	ND	2	2023/01/13	3	1		0	0		2		0	1		ND	2	2023/01/13	1	1	1	1	3	1	1	0	0	0	0	3	1	1	1	0	1	2	1	3	0
HM018	training_arm_1			2	4		4		1			ND	2	2023/01/13	7	1		0	0		3		1	1		ND	2	2023/01/13	1	1	1	1	3	1	1	0	0	0	0	3	1	1	1	0	1	3	0	2	1
HM019	training_arm_1			2	4				6		Organization not completed.	ND	2	2023/01/13	8			0	0		5		0	1	Q2 not answered.	ND	2	2023/01/13	1	1	1	1	3	1	1	1	0	1	0	3	1	1	1	0	1	3	0	2	1
HM020	training_arm_1			2	4		4		1			ND	2	2023/01/13	33			0	0		2		1	1	Q2not answered.	ND	2	2023/01/13	1	1	1	1	3	1	0	1	0	1	0	3	1	0	0	1	1	2	1	2	1
HM021	training_arm_1			2	4		4		1			ND	2	2023/01/13	18	3		0	0		2		0	1		ND	2	2023/01/13	1	1	2	0	3	1	0	1	0	0	0	3	1	1	1	1	0	2	1	3	0
HM022	training_arm_1			2	4		5	YMCA	4			ND	2	2023/01/13	4	5	Grade 11	0	0		6		0	1		ND	2	2023/01/13	1	1	3	0	3	1	0	1	0	0	0	3	1	1	1	0	1	3	0	2	1
HM023	training_arm_1			2	4		4		1			ND	2	2023/01/13	14			0	0		2		0	1	Q2 not completed.	ND	2	2023/01/13	1	1	2	0	3	1	0	0	1	0	0	3	1	1	1	1	0	2	1	3	0
HM023	staff_assessments_arm_1	prep_initiation_nurse_assessment_checklist	1
HM024	training_arm_1			2									0														0								0	0	0	0
HM024	staff_assessments_arm_1	prep_counsellor_assessment_checklist	1
HM024	staff_assessments_arm_1b	prep_counsellor_assessment_checklist	1
HM024	staff_assessments_arm_1c	prep_counsellor_assessment_checklist	1
HM025	training_arm_1			2									0														0								0	0	0	0
HM025	staff_assessments_arm_1	prep_counsellor_assessment_checklist	1
HPMOU	prep_offer_and_upt_arm_2			2
HPMOU	prep_offer_and_upt_arm_2	prep_offer_and_uptake_pregnant_women	1
HPMOU	prep_offer_and_upt_arm_2	prep_offer_and_uptake_pregnant_women	2
HPMOU	prep_offer_and_upt_arm_2	prep_offer_and_uptake_pregnant_women	3
HPMOU	prep_offer_and_upt_arm_2	prep_offer_and_uptake_pregnant_women	4
HPMOU	prep_offer_and_upt_arm_2	prep_offer_and_uptake_pregnant_women	5
HPMOU	prep_offer_and_upt_arm_2	prep_offer_and_uptake_pregnant_women	6
HPMOU	prep_offer_and_upt_arm_2	prep_offer_and_uptake_pregnant_women	7
HPMOU	prep_offer_and_upt_arm_2	prep_offer_and_uptake_pregnant_women	8
HPMOU	prep_offer_and_upt_arm_2	prep_offer_and_uptake_pregnant_women	9
HPMOU	prep_offer_and_upt_arm_2	prep_offer_and_uptake_pregnant_women	10
HPMOU	prep_offer_and_upt_arm_2	prep_offer_and_uptake_pregnant_women	11
HPMOU	prep_offer_and_upt_arm_2	prep_offer_and_uptake_pregnant_women	12
HPMOU	prep_offer_and_upt_arm_2	prep_offer_and_uptake_pregnant_women	13
HPMOU	prep_offer_and_upt_arm_2	prep_offer_and_uptake_pregnant_women	14
HPMOU	prep_offer_and_upt_arm_2	prep_offer_and_uptake_pregnant_women	15
HPMOU	prep_offer_and_upt_arm_2	prep_offer_and_uptake_pregnant_women	16
HPMOU	prep_offer_and_upt_arm_2	prep_offer_and_uptake_pregnant_women	17
HPMOU	prep_offer_and_upt_arm_2	prep_offer_and_uptake_pregnant_women	18
HPMOU	prep_offer_and_upt_arm_2	prep_offer_and_uptake_pregnant_women	19
HPMOU	prep_offer_and_upt_arm_2	prep_offer_and_uptake_pregnant_women	20
HPMOU	prep_offer_and_upt_arm_2	prep_offer_and_uptake_pregnant_women	21
HPMOU	prep_offer_and_upt_arm_2	prep_offer_and_uptake_pregnant_women	22
HPMOU	prep_offer_and_upt_arm_2	prep_offer_and_uptake_pregnant_women	23
HPMOU	prep_offer_and_upt_arm_2	prep_offer_and_uptake_pregnant_women	24
HPMOU	prep_offer_and_upt_arm_2	prep_offer_and_uptake_pregnant_women	25
HPMOU	prep_offer_and_upt_arm_2	prep_offer_and_uptake_pregnant_women	26
HPMOU	prep_offer_and_upt_arm_2	prep_offer_and_uptake_pregnant_women	27
HPMOU	prep_offer_and_upt_arm_2	prep_offer_and_uptake_pregnant_women	28
HPMOU	prep_offer_and_upt_arm_2	prep_offer_and_uptake_pregnant_women	29
HPMOU	prep_offer_and_upt_arm_2	prep_offer_and_uptake_pregnant_women	30
HPMOU	prep_offer_and_upt_arm_2	prep_offer_and_uptake_pregnant_women	31
HPMOU	prep_offer_and_upt_arm_2	prep_offer_and_uptake_pregnant_women	32
HPMOU	prep_offer_and_upt_arm_2	prep_offer_and_uptake_pregnant_women	33
HPMOU	prep_offer_and_upt_arm_2	prep_offer_and_uptake_pregnant_women	34
HPMOU	prep_offer_and_upt_arm_2	prep_offer_and_uptake_pregnant_women	35
HPMOU	prep_offer_and_upt_arm_2	prep_offer_and_uptake_pregnant_women	36
HPMOU	prep_offer_and_upt_arm_2	prep_offer_and_uptake_pregnant_women	37
HPMOU	prep_offer_and_upt_arm_2	prep_offer_and_uptake_pregnant_women	38
HPMOU	prep_offer_and_upt_arm_2	prep_offer_and_uptake_pregnant_women	39
HPMOU	prep_offer_and_upt_arm_2	prep_offer_and_uptake_pregnant_women	40
HPMOU	prep_offer_and_upt_arm_2	prep_offer_and_uptake_pregnant_women	41
HPMOU	prep_offer_and_upt_arm_2	prep_offer_and_uptake_pregnant_women	42
HPMOU	prep_offer_and_upt_arm_2	prep_offer_and_uptake_pregnant_women	43
HPMOU	prep_offer_and_upt_arm_2	prep_offer_and_uptake_pregnant_women	44
HPMOU	prep_offer_and_upt_arm_2	prep_offer_and_uptake_pregnant_women	45
HPMOU	prep_offer_and_upt_arm_2	prep_offer_and_uptake_pregnant_women	46
HPMOU	prep_offer_and_upt_arm_2	prep_offer_and_uptake_pregnant_women	47
HPMOU	prep_offer_and_upt_arm_2	prep_offer_and_uptake_pregnant_women	48
HPMOU	prep_offer_and_upt_arm_2	prep_offer_and_uptake_pregnant_women	49
HPMOU	prep_offer_and_upt_arm_2	prep_offer_and_uptake_pregnant_women	50
HPMOU	prep_offer_and_upt_arm_2	prep_offer_and_uptake_pregnant_women	51
HPMOU	prep_offer_and_upt_arm_2	prep_offer_and_uptake_pregnant_women	52
HPMOU	prep_offer_and_upt_arm_2	prep_offer_and_uptake_pregnant_women	53
HPMOU	prep_offer_and_upt_arm_2	prep_offer_and_uptake_pregnant_women	54
HPMOU	prep_offer_and_upt_arm_2	prep_offer_and_uptake_pregnant_women	55
HPMOU	prep_offer_and_upt_arm_2	prep_offer_and_uptake_pregnant_women	56
HPMOU	prep_offer_and_upt_arm_2	prep_offer_and_uptake_pregnant_women	57
HPMOU	prep_offer_and_upt_arm_2	prep_offer_and_uptake_pregnant_women	58
HPMOU	prep_offer_and_upt_arm_2	prep_offer_and_uptake_pregnant_women	59
HPMOU	prep_offer_and_upt_arm_2	prep_offer_and_uptake_pregnant_women	60
HPMOU	prep_offer_and_upt_arm_2	prep_offer_and_uptake_pregnant_women	61
HPMOU	prep_offer_and_upt_arm_2	prep_offer_and_uptake_pregnant_women	62
HPMOU	prep_offer_and_upt_arm_2	prep_offer_and_uptake_breastfeedingpostpartum_wome	1
HPMOU	prep_offer_and_upt_arm_2	prep_offer_and_uptake_breastfeedingpostpartum_wome	2
HPMOU	prep_offer_and_upt_arm_2	prep_offer_and_uptake_breastfeedingpostpartum_wome	3
HPMOU	prep_offer_and_upt_arm_2	prep_offer_and_uptake_breastfeedingpostpartum_wome	4
HPMOU	prep_offer_and_upt_arm_2	prep_offer_and_uptake_breastfeedingpostpartum_wome	5
HPMOU	prep_offer_and_upt_arm_2	prep_offer_and_uptake_breastfeedingpostpartum_wome	6
HPMOU	prep_offer_and_upt_arm_2	prep_offer_and_uptake_breastfeedingpostpartum_wome	7
HPMOU	prep_offer_and_upt_arm_2	prep_offer_and_uptake_breastfeedingpostpartum_wome	8
HPMOU	prep_offer_and_upt_arm_2	prep_offer_and_uptake_breastfeedingpostpartum_wome	9
HPMOU	prep_offer_and_upt_arm_2	prep_offer_and_uptake_breastfeedingpostpartum_wome	10
HPMOU	prep_offer_and_upt_arm_2	prep_offer_and_uptake_breastfeedingpostpartum_wome	11
HPMOU	prep_offer_and_upt_arm_2	prep_offer_and_uptake_breastfeedingpostpartum_wome	12
HPMOU	prep_offer_and_upt_arm_2	prep_offer_and_uptake_breastfeedingpostpartum_wome	13
HPMOU	prep_offer_and_upt_arm_2	prep_offer_and_uptake_breastfeedingpostpartum_wome	14
HPMOU	prep_offer_and_upt_arm_2	prep_offer_and_uptake_breastfeedingpostpartum_wome	15
HPMOU	prep_offer_and_upt_arm_2	prep_offer_and_uptake_breastfeedingpostpartum_wome	16
HPMOU	prep_offer_and_upt_arm_2	prep_offer_and_uptake_breastfeedingpostpartum_wome	17
HPMOU	prep_offer_and_upt_arm_2	prep_offer_and_uptake_breastfeedingpostpartum_wome	18
HPMOU	prep_offer_and_upt_arm_2	prep_offer_and_uptake_breastfeedingpostpartum_wome	19
HPMOU	prep_offer_and_upt_arm_2	prep_offer_and_uptake_breastfeedingpostpartum_wome	20
HPMOU	prep_offer_and_upt_arm_2	prep_offer_and_uptake_breastfeedingpostpartum_wome	21
HPMOU	prep_offer_and_upt_arm_2	prep_offer_and_uptake_breastfeedingpostpartum_wome	22
HPMOU	prep_offer_and_upt_arm_2	prep_offer_and_uptake_breastfeedingpostpartum_wome	23
HPMOU	prep_offer_and_upt_arm_2	prep_offer_and_uptake_breastfeedingpostpartum_wome	24
HPMOU	prep_offer_and_upt_arm_2	prep_offer_and_uptake_breastfeedingpostpartum_wome	25
HPMOU	prep_offer_and_upt_arm_2	prep_offer_and_uptake_breastfeedingpostpartum_wome	26
HPMOU	prep_offer_and_upt_arm_2	prep_offer_and_uptake_breastfeedingpostpartum_wome	27
HPMOU	prep_offer_and_upt_arm_2	prep_offer_and_uptake_breastfeedingpostpartum_wome	28
HPMOU	prep_offer_and_upt_arm_2	prep_offer_and_uptake_breastfeedingpostpartum_wome	29
HPMOU	prep_offer_and_upt_arm_2	prep_offer_and_uptake_breastfeedingpostpartum_wome	30
HPMOU	prep_offer_and_upt_arm_2	prep_offer_and_uptake_breastfeedingpostpartum_wome	31
HPMOU	prep_offer_and_upt_arm_2	prep_offer_and_uptake_breastfeedingpostpartum_wome	32
HPMOU	prep_offer_and_upt_arm_2	prep_offer_and_uptake_breastfeedingpostpartum_wome	33
HPMOU	prep_offer_and_upt_arm_2	prep_offer_and_uptake_breastfeedingpostpartum_wome	34
HPMOU	prep_offer_and_upt_arm_2	prep_offer_and_uptake_breastfeedingpostpartum_wome	35
HPMOU	prep_offer_and_upt_arm_2	prep_offer_and_uptake_breastfeedingpostpartum_wome	36
HPMOU	prep_offer_and_upt_arm_2	prep_offer_and_uptake_breastfeedingpostpartum_wome	37
HPMOU	prep_offer_and_upt_arm_2	prep_offer_and_uptake_breastfeedingpostpartum_wome	38
HPMOU	prep_offer_and_upt_arm_2	prep_offer_and_uptake_breastfeedingpostpartum_wome	39
HPMOU	prep_offer_and_upt_arm_2	prep_offer_and_uptake_breastfeedingpostpartum_wome	40
HPMOU	prep_offer_and_upt_arm_2	prep_offer_and_uptake_breastfeedingpostpartum_wome	41
HPMOU	prep_offer_and_upt_arm_2	prep_offer_and_uptake_breastfeedingpostpartum_wome	42
HPMOU	prep_offer_and_upt_arm_2	prep_offer_and_uptake_breastfeedingpostpartum_wome	43
HPMOU	prep_offer_and_upt_arm_2	prep_offer_and_uptake_breastfeedingpostpartum_wome	44
HPMOU	prep_offer_and_upt_arm_2	prep_offer_and_uptake_breastfeedingpostpartum_wome	45
HPMOU	prep_offer_and_upt_arm_2	prep_offer_and_uptake_breastfeedingpostpartum_wome	46
HPMOU	prep_offer_and_upt_arm_2	prep_offer_and_uptake_breastfeedingpostpartum_wome	47
HPMOU	prep_offer_and_upt_arm_2	prep_offer_and_uptake_breastfeedingpostpartum_wome	48
HPMOU	prep_offer_and_upt_arm_2	prep_offer_and_uptake_breastfeedingpostpartum_wome	49
HPMOU	prep_offer_and_upt_arm_2	prep_offer_and_uptake_breastfeedingpostpartum_wome	50
HPMOU	prep_continuation_arm_2	prep_continuation_report_form	1
HPMOU	prep_continuation_arm_2	prep_continuation_report_form	2
HPMOU	prep_continuation_arm_2	prep_continuation_report_form	3
HPMOU	prep_continuation_arm_2	prep_continuation_report_form	4
HPMOU	prep_continuation_arm_2	prep_continuation_report_form	5
HPMOU	prep_continuation_arm_2	prep_continuation_report_form	6
HPMOU	prep_continuation_arm_2	prep_continuation_report_form	7
HPMOU	prep_continuation_arm_2	prep_continuation_report_form	8
HPMOU	prep_continuation_arm_2	prep_continuation_report_form	9
HPMOU	prep_continuation_arm_2	prep_continuation_report_form	10
HPMOU	prep_continuation_arm_2	prep_continuation_report_form	11
HPMOU	prep_continuation_arm_2	prep_continuation_report_form	12
HPMOU	prep_continuation_arm_2	prep_continuation_report_form	13
HPMOU	prep_continuation_arm_2	prep_continuation_report_form	14
HPMOU	prep_continuation_arm_2	prep_continuation_report_form	15
HPMOU	prep_continuation_arm_2	prep_continuation_report_form	16
HPMOU	prep_continuation_arm_2	prep_continuation_report_form	17
HPMOU	prep_continuation_arm_2	prep_continuation_report_form	18
HPMOU	prep_continuation_arm_2	prep_continuation_report_form	19
HPMOU	prep_continuation_arm_2	prep_continuation_report_form	20
HPMOU	prep_continuation_arm_2	prep_continuation_report_form	21
HPMOU	prep_continuation_arm_2	prep_continuation_report_form	22
HPMOU	prep_continuation_arm_2	prep_continuation_report_form	23
HPMOU	prep_continuation_arm_2	prep_continuation_report_form	24
HPMOU	prep_continuation_arm_2	prep_continuation_report_form	25
HPMOU	prep_continuation_arm_2	prep_continuation_report_form	26
HPMOU	prep_continuation_arm_2	prep_continuation_report_form	27
HPMOU	prep_continuation_arm_2	prep_continuation_report_form	28
HPMOU	prep_continuation_arm_2	prep_continuation_report_form	29
HPMOU	prep_continuation_arm_2	prep_continuation_report_form	30
MH001	training_arm_1			2	7		4		5			ND	2	2022/04/13	34	4		0	0		7	Health promoter	98	1		ND	2	2022/04/13	1	1	1	1	3	1	0	1	0	0	0	1	0	1	1	0	1	3	0	3	0
MH002	training_arm_1			2	7		4		5		Role: HPO	ND	2	2022/04/13	7	5	BSc Dietetics	0	0		6		98	1		ND	2	2022/04/13	1	1	1	1	3	1	1	0	0	0	0	3	1	0	0	0	1	3	0	1	0
MH003	training_arm_1			2	7		4		1			ND	2	2022/04/13	6	1		0	0		2		0	1		ND	2	2022/04/13	1	1	1	1	3	1	0	1	0	0	0	3	1	1	1	0	1	2	1	2	1
MH003	staff_assessments_arm_1	prep_initiation_nurse_assessment_checklist	1
MH004	training_arm_1			2	7		4		1			ND	2	2022/04/13	22	3		0	0		2		0	1		ND	2	2022/04/13	1	1	1	1	3	1	0	1	0	1	0	3	1	1	1	0	1	2	1	3	0
MH005	training_arm_1			2	7		4		2			ND	2	2022/04/13		1		0	0		3		1	1	Q1 not completed.	ND	2								0	0	0	0
MH011	training_arm_1			2	7		4		2			ND	2	2022/04/22		1		0	0		3		0	1	Q1 not answered.	ND	2								0	0	0	0
MH012	training_arm_1			2	7		5	YMCA	4			ND	2	2022/05/12	20	4		0	0		6		98	1		ND	2	2022/05/12	1	1	1	1	3	1	0	1	1	0	0
MH013	training_arm_1			2	7		5	YMCA	4			ND	2	2022/05/12	10	4		0	0		6		98	1		ND	2	2022/05/12	1	1	1	1	3	1	0	1	1	0	0
MH014	training_arm_1			2	7		5	YMCA	4			ND	2	2022/05/12	8	4		0	0		6		98	1		ND	2	2022/05/12	1	1	1	1	1	0	0	1	0	0	0
MH014	staff_assessments_arm_1	prep_counsellor_assessment_checklist	1
MH014	staff_assessments_arm_1b	prep_counsellor_assessment_checklist	1
MH015	training_arm_1			2	7		4		1			ND	2	2022/05/12		1		0	0		2		0	1	Years working in this role is 4 months	ND	2	2022/05/12	1	1	1	1	3	1	0	1	0	0	0
MH015	staff_assessments_arm_1	prep_initiation_nurse_assessment_checklist	1
MH017	training_arm_1			2	7		4		2			ND	2	2022/05/12	7	1		0	0		3		0	1		ND	2	2022/05/12	1	1	1	1	1	0	0	1	0	0	0	3	1	1	1	0	1	3	0	2	1
MH018	training_arm_1			2	7		4		6			ND	2	2022/05/12	7	1		0	0		4		0	1		ND	2	2022/05/12	1	1	1	1	3	1	1	1	0	0	1	3	1	1	1	0	1	3	0	1	0
MH019	training_arm_1			2	7		4		11	Family Physician		ND	2	2022/05/12	8	5	Bachelor of Medicine	0	0		7	Family Phisician	98	0		ND	2	2022/05/12	1	1	1	1	3	1	0	1	0	0	0	3	1	1	1	0	1	3	0	1	0
MH020	training_arm_1			2	7				5		Organization name not completed.	ND	2	2022/05/12	7	4		0	0		7	Health promoter	0	1		ND	2	2022/05/12	1	1	1	1	3	1	1	0	1	0	0	3	1	1	1	0	1	3	0	2	1
MH021	training_arm_1			2	7		4		2			ND	2	2022/05/12	5	1		0	0		3		1	1		ND	2	2022/05/12	1	1	2	0	1	0	1	0	0	1	0	3	1	1	1	1	0	3	0	1	0
MH022	training_arm_1			2	7		4		10			ND	2														0	2022/05/12	1	1	1	1	3	1	0	0	0	1	0	3	1	1	1	0	1	3	0	1	0
MH023	training_arm_1			2	7		4		1			ND	2	2022/09/07	10	3		0	0		2		0	1		CK	2	2022/09/07	1	1	1	1	3	1	0	1	0	0	0	3	1	1	1	0	1	3	0	2	1
MH024	training_arm_1			2	7		4		1			ND	2	2022/09/07	15			0	0		2		0	1	Q2 not completed.	CK	2	2022/09/07	1	1	1	1	3	1	1	1	0	1	0	3	1	1	1	0	1	2	1	3	0
MH025	training_arm_1			2	7		4		1			ND	2	2022/09/07	2	1		0	0		2		0	1		CK	2								0	0	0	0
MH026	training_arm_1			2	7		4		13			ND	2	2022/11/02	2	3		0	0		7	Enrolled nurse Assistance	0	1		ND	2	2022/11/02	1	1	1	1	1	0	1	0	0	0	0	2	0	0	0	1	0	3	0	3	0
MH027	training_arm_1			2	7		4		10			ND	2	2022/11/02	5	5	Degree in nursing	0	0		3		1	1		ND	2	2022/11/02	1	1	3	0	3	1	0	1	0	0	0	3	1	1	1	0	1	2	1	3	0
MH028	training_arm_1			2	7		4		1			ND	2	2022/11/02	7	3		0	0		2		0	1		ND	2	2022/11/02	1	1	1	1	3	1	0	1	0	0	0	3	1	1	1	0	1	2	1	2	1
MH029	training_arm_1			2	7		4		13			ND	2	2022/11/02	10	5	Enrolled Nurse Assistance	0	0		7	Enrolled nurse Assistance	0	1		ND	2	2022/11/02	1	1	1	1	3	1	0	0	1	0	0	2	0	1	1	1	0	2	1	2	1
MH031	training_arm_1			2	7		4		1			ND	2	2022/11/02	16			0	0		1			1	Q2&6 not completed.	ND	2	2022/11/02	1	1	2	0	3	1	0	1	0	0	0	3	1		0	0	1	3	0	2	1
MH032	training_arm_1			2	7		4		12			ND	2	2022/11/02	28	5	Enrolled Nurse Assistance	0	0		1		0	1		ND	2	2022/11/02	1	1	1	1		0	0	1	0	0	0	3	1	0	0	1	0	2	1	2	1
MH033	training_arm_1			2	7		4		13			ND	2	2022/11/02	16	5	CERTIFICATE	0	0		7	Enrolled nurse Assistance	0	1		ND	2	2022/11/02	1	1	1	1	2	0	1	0	0	1	0	1	0	1	1	0	1	2	1	3	0
MH034	training_arm_1			2	7		4		13			ND	2	2022/11/02	10	4		0	0		7	Enrolled nurse Assistance	0	1		ND	2	2022/11/02	1	1	2	0	3	1	0	1	0	0	0	3	1	1	1	0	1	2	1	1	0
MH035	training_arm_1			2	7		4		12			ND	2	2022/11/02	7			0	0		1			1	Q2&6 NOT CMPLETED	ND	2	2022/11/02	1	1	1	1	3	1	0	0	1	0	0		0		0	0	1			1	0
MH036	training_arm_1			2	7		4		13			ND	2	2022/11/02	5	4		0	0		7	Enrolled nurse Assistance	0	1		ND	2	2022/11/02	1	1	1	1	3	1	0	1	0	0	0	2	0	1	1	1	0	3	0	1	0
MH037	training_arm_1			2	7		4		12			ND	2	2022/11/02	17	4		0			1		0	1	Q4 not completed	ND	2	2022/11/02	1	1	1	1	3	1	0	0	1	0	1	2	0	1	1	0	1		0	3	0
MH038	training_arm_1			2	7		4		12			ND	2	2022/11/02	6			0	0		1			1	Q2&56 NOT COMPLETED	ND	2	2022/11/02	1	1	1	1	3	1	0	0	1	0	0	2	0	1	1	1	0	2	1	1	0
MH039	training_arm_1			2	7		4		13			ND	2	2022/11/02	12			0	0		7	Enrolled nurse Assistance		1	Q2&6 NOT COMPLETED.	ND	2	2022/11/02	1	1	1	1	1	0	0	0	1	0	0	3	1	0	0	1	0	3	0	2	1
MH040	training_arm_1			2	7		4		1			ND	2	2022/11/02	4	1		0	0		2		0	1		ND	2	2022/11/02	1	1	1	1	3	1	1	1	0	1	0	3	1	1	1	0	1	2	1	2	1
MH041	training_arm_1			2	7		4		13			ND	2	2022/11/02	3			0	0		1		0	1	Q2 NOT COMPLETED	ND	2	2022/11/02	1	1	1	1	3	1	0	0	1	0	0	2	0	1	1	1	0	2	1	1	0
MH042	training_arm_1			2	7		4		13			ND	2	2022/11/02	11	3		0	0		7	Enrolled nurse Assistance	0	1		ND	2	2022/11/02	1	1	1	1	3	1	1	0	0	0	0	2	0	0	0	0	1	3	0	3	0
MH043	training_arm_1			2	7		4		1			ND	2	2022/11/02	0.6	1		0	0		7	CSPN	0	1		ND	2	2022/11/02	1	1	1	1	3	1	1	1	0	1	0	3	1	1	1	0	1	2	1	2	1
MH044	training_arm_1			2	7		4		1			ND	2	2022/11/02	10	5	CERTIFICATE	0	0				0	1	Q5 NOT COMPLETED	ND	2	2022/11/02	1	1	1	1	2	0	0	1	0	0	0	3	1	1	1	0	1	2	1	2	1
MH045	training_arm_1			2	7		4		1			ND	2	2022/12/02	10			0	0		2		0	1	Question 2 not answered.	ND	2	2022/11/02	1	1	1	1	1	0	1	0	0	0	0	1	0	1	1	0	1	2	1	1	0
MM001	training_arm_1			2	6		4		6			ND	2	2022/04/13	2	1		0	0		4		0	1		ND	2	2022/04/13	1	1	1	1	3	1	1	0	0	0	0	3	1	1	1	0	1	2	1	2	1
MM002	training_arm_1			2	6		4		1			ND	2	2022/04/13	3			0	0		4		0	1	Question 2 not completed. Role inconsistent on all forms filled out; PN/midwife (RM)	ND	2	2022/04/13	1	1	1	1	3	1	1	0	0	1	0	3	1	1	1	0	1	2	1	2	1
MM003	training_arm_1			2	6		4		13			ND	2	2022/04/13	5	5	Nursing Assistance	0	0		7	Enrolled Nurse Assistance (ENA)	0	1		ND	2	2022/04/13	1	1	1	1	3	1	0	1	0	0	0	3	1	0	0	0	1	2	1	1	0
MM004	training_arm_1			2	6		4		13			ND	2	2022/04/13	9	4		0	0		7	Enrolled Nurse Assistance (ENA)		1	Q6 not answered	ND	2	2022/04/13	1	1	1	1	3	1	1	0	0	0	0	3	1	0	0	0	1	2	1	2	1
MM005	training_arm_1			2	6		4		12			ND	2	2022/04/13	7			0	0		1		0	1	Q2 NOT COMPLETED	ND	2	2022/04/13	1	1	1	1	2	0	0	1	0	0	0	2	0	0	0	0	1	1	0	2	1
MM006	training_arm_1			2	6		4		1			ND	2	2022/04/13	1	1		0	0		2		0	0		ND	2	2022/04/13	1	1	1	1	3	1	0	1	0	1	0	2	0	1	1	0	1	2	1	2	1
MM007	training_arm_1			2	6		4		1			ND	2	2022/04/13	7	5	Post basic	0	0		5		0	1	Roles are inconsistent (PN/advanced midwife)	ND	2	2022/04/13	1	1	3	0	3	1	1	0	0	1	0	3	1	1	1	0	1	2	1	2	1
MM007	staff_assessments_arm_1	prep_initiation_nurse_assessment_checklist	1
MM007	staff_assessments_arm_1	prep_initiation_nurse_assessment_checklist	2
MM008	training_arm_1			2	6		4		1		Also an advanced midwife (RM)	ND	2	2022/04/13	17	5	Post basic	0	0		2		0	1	Also an advanced midwife (RM)	ND	2	2022/04/13	1	1	3	0	3	1	1	0	0	1	0	3	1	1	1	0	1	2	1	2	1
MM009	training_arm_1			2	6		4		1		Also an advanced midwife (RM)	ND	2	2022/04/13	23			0	0		2		1	1	Q2 NOT ANSWERED Also an advanced midwife (RM)	ND	2	2022/04/13	1	1	1	1	3	1	1	0	0	0	0	3	1	1	1	0	1	2	1	2	1
MM009	staff_assessments_arm_1	prep_initiation_nurse_assessment_checklist	1
MM009	staff_assessments_arm_1	prep_followup_nurse_assessment_checklist	1
MM009	staff_assessments_arm_1	prep_followup_nurse_assessment_checklist	2
MM010	training_arm_1			2	6		4		13			ND	2	2022/04/13	36	5	Enrolled Nurse Assistance (ENA)	0	0		7	Enrolled Nurse Assistance (ENA)	0	1		ND	2	2022/04/13	1	1	1	1		0	0	0	0	0	0		0		0		0		0		0
MM011	training_arm_1			2	6		4		13		Clinic name rectified. ND 10/05/2022	ND	2	2022/04/13	28	5	Grade 10	0	0		7	Enrolled Nurse Assistance (ENA)	0	1		ND	2	2022/04/13	1	1		0	3	1	1	0	0	0	0	2	0	1	1	0	1	2	1	2	1
MM012	training_arm_1			2	6		4		13			ND	2	2022/04/13	10	5	Enrolled Nurse Assistance (ENA)	0	0		7	Enrolled Nurse Assistance (ENA)	0	1		ND	2	2022/04/13	1	1	1	1	3	1	1	0	0	0	0	2	0	1	1	0	1	2	1	2	1
MM013	training_arm_1			2	6		5	YMCA	4			ND	2	2022/04/13	12	4		0	0		6		98	1		ND	2	2022/04/13	1	1	1	1	3	1	0	0	1	0	0	3	1	1	1	0	1	3	0		0
MM013	staff_assessments_arm_1	prep_counsellor_assessment_checklist	1
MM013	staff_assessments_arm_1b	prep_counsellor_assessment_checklist	1
MM013	staff_assessments_arm_1b	prep_counsellor_assessment_checklist	2
MM013	staff_assessments_arm_1b	prep_counsellor_assessment_checklist	3
MM013	staff_assessments_arm_1b	prep_counsellor_assessment_checklist	4
MM013	staff_assessments_arm_1c	prep_counsellor_assessment_checklist	1
MM013	staff_assessments_arm_1c	prep_counsellor_assessment_checklist	2
MM013	staff_assessments_arm_1d	prep_counsellor_assessment_checklist	1
MM013	staff_assessments_arm_1d	prep_counsellor_assessment_checklist	2
MM013	staff_assessments_arm_1e	prep_counsellor_assessment_checklist	1
MM013	staff_assessments_arm_1f	prep_counsellor_assessment_checklist	1
MM013	staff_assessments_arm_1f	prep_counsellor_assessment_checklist	2
MM013	staff_assessments_arm_1g	prep_counsellor_assessment_checklist	1
MM013	staff_assessments_arm_1g	prep_initiation_nurse_assessment_checklist	1
MM014	training_arm_1			2	6		4		11	Admin Clerk		ND	2	2022/04/21	11	4		0	0		6		98	1		ND	2								0	0	0	0
MM015	training_arm_1			2	6		4		11	Admin Clerk		ND	2	2022/05/19	40	5	GRADE 10	0	0		6		0	1	Demographic page state that she worked 40 years as Admin clerk and she obtained have Grade 10 at school.	ND	2								0	0	0	0
MM016	training_arm_1			2	6		4		10			ND	2	2022/05/12	16	1		0	0		4		0	1		ND	2	2022/05/12	1	1	1	1	1	0	1	0	0	1	0	2	0	0	0	0	1	3	0	2	1
MM017	training_arm_1			2	6		4		1			ND	2	2022/09/07	1	1		0	0		2		0	1		ND	2	2022/09/07	1	1	1	1	2	0	0	1	0	0	0	2	0	1	1	0	1	2	1	2	1
MM018	training_arm_1			2	6		4		6			ND	2	2022/09/07	23	4		0	0		2		1	1	She wrote highest standard as Matric .	ND	2	2022/09/07	1	1	1	1	3	1	1	1	0	1	0	3	1	1	1	0	1	2	1	2	1
MM018	staff_assessments_arm_1	prep_initiation_nurse_assessment_checklist	1
MM018	staff_assessments_arm_1	prep_initiation_nurse_assessment_checklist	2
MM018	staff_assessments_arm_1	prep_initiation_nurse_assessment_checklist	3
MM018	staff_assessments_arm_1	prep_initiation_nurse_assessment_checklist	4
MM018	staff_assessments_arm_1	prep_initiation_nurse_assessment_checklist	5
MM019	training_arm_1			2	6		4		6			ND	2	2022/09/07	16	4		0	0		2		1	1	She wrote Matric as high3st qualification.	ND	2	2022/09/07	1	1	1	1	3	1	1	1	0	1	0	3	1	1	1	0	1	2	1	2	1
MM021	training_arm_1			2	6		4		1			ND	2	2022/09/07	0.8	1		0	0		2		0	1		ND	2	2022/09/07	1	1	1	1	3	1	1	0	0	0	0	3	1	1	1	0	1	2	1	2	1
MM022	training_arm_1			2	6		4		13			ND	2	2022/12/02	5			0	0		7	Enrolled nurse Assistance	0	1	Q2 not completed.	ND	2	2022/12/02	1	1	1	1	1	0	0	1	1	0	0	3	1	0	0	1	0	2	1	3	0
MM023	training_arm_1			2	6		4		1			ND	2	2022/12/02	3	1		0	0		4		0	1		ND	2	2022/12/02	1	1	1	1	1	0	1	1	0	1	0	3	1	1	1	0	1	3	0	2	1
MM024	training_arm_1			2	6		4		6			ND	2	2022/12/02	5	1		0	0		4		0	1		ND	2	2022/12/02	1	1	1	1	1	0	0	1	0	0	0	3	1	1	1	0	1	1	0	3	0
MM025	training_arm_1			2	6		4		1			ND	2	2022/12/02	6	3		0	0		2		0	1		ND	2	2022/12/02	1	1	1	1	1	0	0	1	0	0	0	3	1	1	1	0	1	2	1	2	1
MM026	training_arm_1			2	6		4		13			ND	2	2022/12/02	18	5	Enrolled Nurse Assistance certificate	0	0		7	Enrolled nurse Assistance	0	1		ND	2	2022/12/02	1	1	1	1	1	0	0	1	0	0	0	3	1	1	1	0	1	2	1	2	1
MPCHC	prep_offer_and_upt_arm_2			2
MPCHC	prep_offer_and_upt_arm_2	prep_offer_and_uptake_breastfeedingpostpartum_wome	1
MPCHC	prep_offer_and_upt_arm_2	prep_offer_and_uptake_breastfeedingpostpartum_wome	2
MPCHC	prep_offer_and_upt_arm_2	prep_offer_and_uptake_breastfeedingpostpartum_wome	3
MPCHC	prep_offer_and_upt_arm_2	prep_offer_and_uptake_breastfeedingpostpartum_wome	4
MPCHC	prep_offer_and_upt_arm_2	prep_offer_and_uptake_breastfeedingpostpartum_wome	5
MPCHC	prep_offer_and_upt_arm_2	prep_offer_and_uptake_breastfeedingpostpartum_wome	6
MPCHC	prep_offer_and_upt_arm_2	prep_offer_and_uptake_breastfeedingpostpartum_wome	7
MPCHC	prep_offer_and_upt_arm_2	prep_offer_and_uptake_breastfeedingpostpartum_wome	8
MPCHC	prep_offer_and_upt_arm_2	prep_offer_and_uptake_breastfeedingpostpartum_wome	9
MPCHC	prep_offer_and_upt_arm_2	prep_offer_and_uptake_breastfeedingpostpartum_wome	10
MPCHC	prep_offer_and_upt_arm_2	prep_offer_and_uptake_breastfeedingpostpartum_wome	11
MPCHC	prep_offer_and_upt_arm_2	prep_offer_and_uptake_breastfeedingpostpartum_wome	12
MPCHC	prep_offer_and_upt_arm_2	prep_offer_and_uptake_breastfeedingpostpartum_wome	13
MPCHC	prep_offer_and_upt_arm_2	prep_offer_and_uptake_breastfeedingpostpartum_wome	14
MPCHC	prep_offer_and_upt_arm_2	prep_offer_and_uptake_breastfeedingpostpartum_wome	15
MPCHC	prep_offer_and_upt_arm_2	prep_offer_and_uptake_breastfeedingpostpartum_wome	16
MPCHC	prep_offer_and_upt_arm_2	prep_offer_and_uptake_breastfeedingpostpartum_wome	17
MPCHC	prep_offer_and_upt_arm_2	prep_offer_and_uptake_breastfeedingpostpartum_wome	18
MPCHC	prep_offer_and_upt_arm_2	prep_offer_and_uptake_breastfeedingpostpartum_wome	19
MPCHC	prep_offer_and_upt_arm_2	prep_offer_and_uptake_breastfeedingpostpartum_wome	20
MPCHC	prep_offer_and_upt_arm_2	prep_offer_and_uptake_breastfeedingpostpartum_wome	21
MPCHC	prep_offer_and_upt_arm_2	prep_offer_and_uptake_breastfeedingpostpartum_wome	22
MPCHC	prep_offer_and_upt_arm_2	prep_offer_and_uptake_breastfeedingpostpartum_wome	23
MPCHC	prep_offer_and_upt_arm_2	prep_offer_and_uptake_breastfeedingpostpartum_wome	24
MPCHC	prep_offer_and_upt_arm_2	prep_offer_and_uptake_breastfeedingpostpartum_wome	25
MPCHC	prep_offer_and_upt_arm_2	prep_offer_and_uptake_breastfeedingpostpartum_wome	26
MPCHC	prep_offer_and_upt_arm_2	prep_offer_and_uptake_breastfeedingpostpartum_wome	27
MPCHC	prep_offer_and_upt_arm_2	prep_offer_and_uptake_breastfeedingpostpartum_wome	28
MPCHC	prep_offer_and_upt_arm_2	prep_offer_and_uptake_breastfeedingpostpartum_wome	29
MPCHC	prep_offer_and_upt_arm_2	prep_offer_and_uptake_breastfeedingpostpartum_wome	30
MPCHC	prep_offer_and_upt_arm_2	prep_offer_and_uptake_breastfeedingpostpartum_wome	31
MPCHC	prep_offer_and_upt_arm_2	prep_offer_and_uptake_breastfeedingpostpartum_wome	32
MPCHC	prep_offer_and_upt_arm_2	prep_offer_and_uptake_breastfeedingpostpartum_wome	33
MPCHC	prep_offer_and_upt_arm_2	prep_offer_and_uptake_breastfeedingpostpartum_wome	34
MPCHC	prep_offer_and_upt_arm_2	prep_offer_and_uptake_breastfeedingpostpartum_wome	35
MPCHC	prep_offer_and_upt_arm_2	prep_offer_and_uptake_breastfeedingpostpartum_wome	36
MPCHC	prep_offer_and_upt_arm_2	prep_offer_and_uptake_breastfeedingpostpartum_wome	37
MPCHC	prep_offer_and_upt_arm_2	prep_offer_and_uptake_breastfeedingpostpartum_wome	38
MPCHC	prep_offer_and_upt_arm_2	prep_offer_and_uptake_breastfeedingpostpartum_wome	39
MPCHC	prep_offer_and_upt_arm_2	prep_offer_and_uptake_breastfeedingpostpartum_wome	40
MPCHC	prep_offer_and_upt_arm_2	prep_offer_and_uptake_breastfeedingpostpartum_wome	41
MPCHC	prep_offer_and_upt_arm_2	prep_offer_and_uptake_breastfeedingpostpartum_wome	42
MPCHC	prep_offer_and_upt_arm_2	prep_offer_and_uptake_breastfeedingpostpartum_wome	43
MPCHC	prep_offer_and_upt_arm_2	prep_offer_and_uptake_breastfeedingpostpartum_wome	44
MPCHC	prep_offer_and_upt_arm_2	prep_offer_and_uptake_breastfeedingpostpartum_wome	45
MPCHC	prep_offer_and_upt_arm_2	prep_offer_and_uptake_breastfeedingpostpartum_wome	46
MPCHC	prep_offer_and_upt_arm_2	prep_offer_and_uptake_breastfeedingpostpartum_wome	47
MPCHC	prep_offer_and_upt_arm_2	prep_offer_and_uptake_breastfeedingpostpartum_wome	48
MPMOU	prep_offer_and_upt_arm_2			2
MPMOU	prep_offer_and_upt_arm_2	prep_offer_and_uptake_pregnant_women	1
MPMOU	prep_offer_and_upt_arm_2	prep_offer_and_uptake_pregnant_women	2
MPMOU	prep_offer_and_upt_arm_2	prep_offer_and_uptake_pregnant_women	3
MPMOU	prep_offer_and_upt_arm_2	prep_offer_and_uptake_pregnant_women	4
MPMOU	prep_offer_and_upt_arm_2	prep_offer_and_uptake_pregnant_women	5
MPMOU	prep_offer_and_upt_arm_2	prep_offer_and_uptake_pregnant_women	6
MPMOU	prep_offer_and_upt_arm_2	prep_offer_and_uptake_pregnant_women	7
MPMOU	prep_offer_and_upt_arm_2	prep_offer_and_uptake_pregnant_women	8
MPMOU	prep_offer_and_upt_arm_2	prep_offer_and_uptake_pregnant_women	9
MPMOU	prep_offer_and_upt_arm_2	prep_offer_and_uptake_pregnant_women	10
MPMOU	prep_offer_and_upt_arm_2	prep_offer_and_uptake_pregnant_women	11
MPMOU	prep_offer_and_upt_arm_2	prep_offer_and_uptake_pregnant_women	12
MPMOU	prep_offer_and_upt_arm_2	prep_offer_and_uptake_pregnant_women	13
MPMOU	prep_offer_and_upt_arm_2	prep_offer_and_uptake_pregnant_women	14
MPMOU	prep_offer_and_upt_arm_2	prep_offer_and_uptake_pregnant_women	15
MPMOU	prep_offer_and_upt_arm_2	prep_offer_and_uptake_pregnant_women	16
MPMOU	prep_offer_and_upt_arm_2	prep_offer_and_uptake_pregnant_women	18
MPMOU	prep_offer_and_upt_arm_2	prep_offer_and_uptake_pregnant_women	19
MPMOU	prep_offer_and_upt_arm_2	prep_offer_and_uptake_pregnant_women	20
MPMOU	prep_offer_and_upt_arm_2	prep_offer_and_uptake_pregnant_women	21
MPMOU	prep_offer_and_upt_arm_2	prep_offer_and_uptake_pregnant_women	22
MPMOU	prep_offer_and_upt_arm_2	prep_offer_and_uptake_pregnant_women	23
MPMOU	prep_offer_and_upt_arm_2	prep_offer_and_uptake_pregnant_women	24
MPMOU	prep_offer_and_upt_arm_2	prep_offer_and_uptake_pregnant_women	25
MPMOU	prep_offer_and_upt_arm_2	prep_offer_and_uptake_pregnant_women	26
MPMOU	prep_offer_and_upt_arm_2	prep_offer_and_uptake_pregnant_women	27
MPMOU	prep_offer_and_upt_arm_2	prep_offer_and_uptake_pregnant_women	28
MPMOU	prep_offer_and_upt_arm_2	prep_offer_and_uptake_pregnant_women	29
MPMOU	prep_offer_and_upt_arm_2	prep_offer_and_uptake_pregnant_women	30
MPMOU	prep_offer_and_upt_arm_2	prep_offer_and_uptake_pregnant_women	31
MPMOU	prep_offer_and_upt_arm_2	prep_offer_and_uptake_pregnant_women	32
MPMOU	prep_offer_and_upt_arm_2	prep_offer_and_uptake_pregnant_women	33
MPMOU	prep_offer_and_upt_arm_2	prep_offer_and_uptake_pregnant_women	34
MPMOU	prep_offer_and_upt_arm_2	prep_offer_and_uptake_pregnant_women	35
MPMOU	prep_offer_and_upt_arm_2	prep_offer_and_uptake_pregnant_women	36
MPMOU	prep_offer_and_upt_arm_2	prep_offer_and_uptake_pregnant_women	37
MPMOU	prep_offer_and_upt_arm_2	prep_offer_and_uptake_pregnant_women	38
MPMOU	prep_offer_and_upt_arm_2	prep_offer_and_uptake_pregnant_women	39
MPMOU	prep_offer_and_upt_arm_2	prep_offer_and_uptake_pregnant_women	40
MPMOU	prep_offer_and_upt_arm_2	prep_offer_and_uptake_pregnant_women	41
MPMOU	prep_offer_and_upt_arm_2	prep_offer_and_uptake_pregnant_women	42
MPMOU	prep_offer_and_upt_arm_2	prep_offer_and_uptake_pregnant_women	43
MPMOU	prep_offer_and_upt_arm_2	prep_offer_and_uptake_pregnant_women	44
MPMOU	prep_offer_and_upt_arm_2	prep_offer_and_uptake_pregnant_women	45
MPMOU	prep_offer_and_upt_arm_2	prep_offer_and_uptake_pregnant_women	46
MPMOU	prep_offer_and_upt_arm_2	prep_offer_and_uptake_pregnant_women	47
MPMOU	prep_offer_and_upt_arm_2	prep_offer_and_uptake_pregnant_women	48
MPMOU	prep_offer_and_upt_arm_2	prep_offer_and_uptake_pregnant_women	49
MPMOU	prep_offer_and_upt_arm_2	prep_offer_and_uptake_pregnant_women	50
MPMOU	prep_offer_and_upt_arm_2	prep_offer_and_uptake_pregnant_women	51
MPMOU	prep_offer_and_upt_arm_2	prep_offer_and_uptake_pregnant_women	52
MPMOU	prep_offer_and_upt_arm_2	prep_offer_and_uptake_pregnant_women	53
MPMOU	prep_offer_and_upt_arm_2	prep_offer_and_uptake_pregnant_women	54
MPMOU	prep_offer_and_upt_arm_2	prep_offer_and_uptake_pregnant_women	55
MPMOU	prep_offer_and_upt_arm_2	prep_offer_and_uptake_pregnant_women	56
MPMOU	prep_offer_and_upt_arm_2	prep_offer_and_uptake_pregnant_women	57
MPMOU	prep_offer_and_upt_arm_2	prep_offer_and_uptake_pregnant_women	58
MPMOU	prep_offer_and_upt_arm_2	prep_offer_and_uptake_pregnant_women	59
MPMOU	prep_offer_and_upt_arm_2	prep_offer_and_uptake_pregnant_women	60
MPMOU	prep_offer_and_upt_arm_2	prep_offer_and_uptake_pregnant_women	61
MPMOU	prep_offer_and_upt_arm_2	prep_offer_and_uptake_pregnant_women	62
MPMOU	prep_offer_and_upt_arm_2	prep_offer_and_uptake_pregnant_women	63
MPMOU	prep_offer_and_upt_arm_2	prep_offer_and_uptake_pregnant_women	64
MPMOU	prep_offer_and_upt_arm_2	prep_offer_and_uptake_pregnant_women	65
MPMOU	prep_offer_and_upt_arm_2	prep_offer_and_uptake_pregnant_women	66
MPMOU	prep_offer_and_upt_arm_2	prep_offer_and_uptake_pregnant_women	67
MPMOU	prep_offer_and_upt_arm_2	prep_offer_and_uptake_pregnant_women	68
MPMOU	prep_offer_and_upt_arm_2	prep_offer_and_uptake_pregnant_women	69
MPMOU	prep_offer_and_upt_arm_2	prep_offer_and_uptake_pregnant_women	70
MPMOU	prep_offer_and_upt_arm_2	prep_offer_and_uptake_pregnant_women	71
MPMOU	prep_offer_and_upt_arm_2	prep_offer_and_uptake_pregnant_women	72
MPMOU	prep_offer_and_upt_arm_2	prep_offer_and_uptake_pregnant_women	73
MPMOU	prep_offer_and_upt_arm_2	prep_offer_and_uptake_pregnant_women	74
MPMOU	prep_continuation_arm_2	prep_continuation_report_form	1
MPMOU	prep_continuation_arm_2	prep_continuation_report_form	2
MPMOU	prep_continuation_arm_2	prep_continuation_report_form	3
MPMOU	prep_continuation_arm_2	prep_continuation_report_form	4
MPMOU	prep_continuation_arm_2	prep_continuation_report_form	5
MPMOU	prep_continuation_arm_2	prep_continuation_report_form	6
MPMOU	prep_continuation_arm_2	prep_continuation_report_form	7
MPMOU	prep_continuation_arm_2	prep_continuation_report_form	8
MPMOU	prep_continuation_arm_2	prep_continuation_report_form	9
MPMOU	prep_continuation_arm_2	prep_continuation_report_form	10
MPMOU	prep_continuation_arm_2	prep_continuation_report_form	11
MPMOU	prep_continuation_arm_2	prep_continuation_report_form	12
MPMOU	prep_continuation_arm_2	prep_continuation_report_form	13
MPMOU	prep_continuation_arm_2	prep_continuation_report_form	14
MPMOU	prep_continuation_arm_2	prep_continuation_report_form	15
MPMOU	prep_continuation_arm_2	prep_continuation_report_form	16
MPMOU	prep_continuation_arm_2	prep_continuation_report_form	17
MPMOU	prep_continuation_arm_2	prep_continuation_report_form	18
MSC	prep_offer_and_upt_arm_2			2
MSC	pilot_arm_3			2
MSC	prep_offer_and_upt_arm_2	prep_offer_and_uptake_pregnant_women	1
MSC	prep_offer_and_upt_arm_2	prep_offer_and_uptake_pregnant_women	2
MSC	prep_offer_and_upt_arm_2	prep_offer_and_uptake_pregnant_women	3
MSC	prep_offer_and_upt_arm_2	prep_offer_and_uptake_pregnant_women	4
MSC	prep_offer_and_upt_arm_2	prep_offer_and_uptake_pregnant_women	5
MSC	prep_offer_and_upt_arm_2	prep_offer_and_uptake_pregnant_women	6
MSC	prep_offer_and_upt_arm_2	prep_offer_and_uptake_pregnant_women	7
MSC	prep_offer_and_upt_arm_2	prep_offer_and_uptake_pregnant_women	8
MSC	prep_offer_and_upt_arm_2	prep_offer_and_uptake_pregnant_women	9
MSC	prep_offer_and_upt_arm_2	prep_offer_and_uptake_pregnant_women	10
MSC	prep_offer_and_upt_arm_2	prep_offer_and_uptake_pregnant_women	11
MSC	prep_offer_and_upt_arm_2	prep_offer_and_uptake_pregnant_women	12
MSC	prep_offer_and_upt_arm_2	prep_offer_and_uptake_pregnant_women	13
MSC	prep_offer_and_upt_arm_2	prep_offer_and_uptake_pregnant_women	14
MSC	prep_offer_and_upt_arm_2	prep_offer_and_uptake_pregnant_women	15
MSC	prep_offer_and_upt_arm_2	prep_offer_and_uptake_pregnant_women	16
MSC	prep_offer_and_upt_arm_2	prep_offer_and_uptake_pregnant_women	17
MSC	prep_offer_and_upt_arm_2	prep_offer_and_uptake_pregnant_women	18
MSC	prep_offer_and_upt_arm_2	prep_offer_and_uptake_pregnant_women	19
MSC	prep_offer_and_upt_arm_2	prep_offer_and_uptake_pregnant_women	20
MSC	prep_offer_and_upt_arm_2	prep_offer_and_uptake_pregnant_women	21
MSC	prep_offer_and_upt_arm_2	prep_offer_and_uptake_pregnant_women	22
MSC	prep_offer_and_upt_arm_2	prep_offer_and_uptake_pregnant_women	23
MSC	prep_offer_and_upt_arm_2	prep_offer_and_uptake_pregnant_women	24
MSC	prep_offer_and_upt_arm_2	prep_offer_and_uptake_pregnant_women	25
MSC	prep_offer_and_upt_arm_2	prep_offer_and_uptake_pregnant_women	26
MSC	prep_offer_and_upt_arm_2	prep_offer_and_uptake_pregnant_women	27
MSC	prep_offer_and_upt_arm_2	prep_offer_and_uptake_pregnant_women	28
MSC	prep_offer_and_upt_arm_2	prep_offer_and_uptake_pregnant_women	29
MSC	prep_offer_and_upt_arm_2	prep_offer_and_uptake_pregnant_women	30
MSC	prep_offer_and_upt_arm_2	prep_offer_and_uptake_pregnant_women	31
MSC	prep_offer_and_upt_arm_2	prep_offer_and_uptake_pregnant_women	32
MSC	prep_offer_and_upt_arm_2	prep_offer_and_uptake_pregnant_women	33
MSC	prep_offer_and_upt_arm_2	prep_offer_and_uptake_pregnant_women	34
MSC	prep_offer_and_upt_arm_2	prep_offer_and_uptake_pregnant_women	35
MSC	prep_offer_and_upt_arm_2	prep_offer_and_uptake_pregnant_women	36
MSC	prep_offer_and_upt_arm_2	prep_offer_and_uptake_pregnant_women	37
MSC	prep_offer_and_upt_arm_2	prep_offer_and_uptake_breastfeedingpostpartum_wome	1
MSC	prep_offer_and_upt_arm_2	prep_offer_and_uptake_breastfeedingpostpartum_wome	2
MSC	prep_offer_and_upt_arm_2	prep_offer_and_uptake_breastfeedingpostpartum_wome	3
MSC	prep_offer_and_upt_arm_2	prep_offer_and_uptake_breastfeedingpostpartum_wome	4
MSC	prep_offer_and_upt_arm_2	prep_offer_and_uptake_breastfeedingpostpartum_wome	5
MSC	prep_offer_and_upt_arm_2	prep_offer_and_uptake_breastfeedingpostpartum_wome	6
MSC	prep_offer_and_upt_arm_2	prep_offer_and_uptake_breastfeedingpostpartum_wome	7
MSC	prep_offer_and_upt_arm_2	prep_offer_and_uptake_breastfeedingpostpartum_wome	8
MSC	prep_offer_and_upt_arm_2	prep_offer_and_uptake_breastfeedingpostpartum_wome	9
MSC	prep_offer_and_upt_arm_2	prep_offer_and_uptake_breastfeedingpostpartum_wome	10
MSC	prep_offer_and_upt_arm_2	prep_offer_and_uptake_breastfeedingpostpartum_wome	11
MSC	prep_offer_and_upt_arm_2	prep_offer_and_uptake_breastfeedingpostpartum_wome	12
MSC	prep_offer_and_upt_arm_2	prep_offer_and_uptake_breastfeedingpostpartum_wome	13
MSC	prep_offer_and_upt_arm_2	prep_offer_and_uptake_breastfeedingpostpartum_wome	14
MSC	prep_offer_and_upt_arm_2	prep_offer_and_uptake_breastfeedingpostpartum_wome	15
MSC	prep_offer_and_upt_arm_2	prep_offer_and_uptake_breastfeedingpostpartum_wome	16
MSC	prep_offer_and_upt_arm_2	prep_offer_and_uptake_breastfeedingpostpartum_wome	17
MSC	prep_offer_and_upt_arm_2	prep_offer_and_uptake_breastfeedingpostpartum_wome	18
MSC	prep_offer_and_upt_arm_2	prep_offer_and_uptake_breastfeedingpostpartum_wome	19
MSC	prep_offer_and_upt_arm_2	prep_offer_and_uptake_breastfeedingpostpartum_wome	20
MSC	prep_offer_and_upt_arm_2	prep_offer_and_uptake_breastfeedingpostpartum_wome	21
MSC	prep_offer_and_upt_arm_2	prep_offer_and_uptake_breastfeedingpostpartum_wome	22
MSC	prep_offer_and_upt_arm_2	prep_offer_and_uptake_breastfeedingpostpartum_wome	23
MSC	prep_offer_and_upt_arm_2	prep_offer_and_uptake_breastfeedingpostpartum_wome	24
MSC	prep_offer_and_upt_arm_2	prep_offer_and_uptake_breastfeedingpostpartum_wome	25
MSC	prep_offer_and_upt_arm_2	prep_offer_and_uptake_breastfeedingpostpartum_wome	26
MSC	prep_offer_and_upt_arm_2	prep_offer_and_uptake_breastfeedingpostpartum_wome	27
MSC	prep_offer_and_upt_arm_2	prep_offer_and_uptake_breastfeedingpostpartum_wome	28
MSC	prep_offer_and_upt_arm_2	prep_offer_and_uptake_breastfeedingpostpartum_wome	29
MSC	prep_offer_and_upt_arm_2	prep_offer_and_uptake_breastfeedingpostpartum_wome	30
MSC	prep_offer_and_upt_arm_2	prep_offer_and_uptake_breastfeedingpostpartum_wome	31
MSC	prep_offer_and_upt_arm_2	prep_offer_and_uptake_breastfeedingpostpartum_wome	32
MSC	prep_offer_and_upt_arm_2	prep_offer_and_uptake_breastfeedingpostpartum_wome	33
MSC	prep_offer_and_upt_arm_2	prep_offer_and_uptake_breastfeedingpostpartum_wome	34
MSC	prep_offer_and_upt_arm_2	prep_offer_and_uptake_breastfeedingpostpartum_wome	35
MSC	prep_offer_and_upt_arm_2	prep_offer_and_uptake_breastfeedingpostpartum_wome	36
MSC	prep_offer_and_upt_arm_2	prep_offer_and_uptake_breastfeedingpostpartum_wome	37
MSC	prep_offer_and_upt_arm_2	prep_offer_and_uptake_breastfeedingpostpartum_wome	38
MSC	prep_continuation_arm_2	prep_continuation_report_form	1
MSC	prep_continuation_arm_2	prep_continuation_report_form	2
MSC	prep_continuation_arm_2	prep_continuation_report_form	3
MSC	prep_continuation_arm_2	prep_continuation_report_form	4
MSC	prep_continuation_arm_2	prep_continuation_report_form	5
MSC	prep_continuation_arm_2	prep_continuation_report_form	6
MSC	prep_continuation_arm_2	prep_continuation_report_form	7
MSC	prep_continuation_arm_2	prep_continuation_report_form	8
MSC	pilot_arm_3	breastfeeding_pilot	1
MSC	pilot_arm_3	breastfeeding_pilot	2
MSC	pilot_arm_3	breastfeeding_pilot	3
MSC	pilot_arm_3	breastfeeding_pilot	4
MSC	pilot_arm_3	breastfeeding_pilot	5
MSC	pilot_arm_3	breastfeeding_pilot	6
MSC	pilot_arm_3	breastfeeding_pilot	7
MSC001	training_arm_1			2	16	Masincedane Clinic	1		4			ND	2	2022/11/23	7	4		0	1	2	6		98	0		ND	2	2022/11/23	1	1	1	1	3	1	1	1	0	1	0	3	1	0	0	0	1	2	1	2	1
MSC002	training_arm_1			2	16	Masincedane Clinic	1		4			ND	2	2022/11/23				1	1	0.5	5		0	1	Q 1 &2 not answered. Worked 6 months .	ND	2	2022/11/23	1	1	1	1	3	1	0	0	1	0	0	1	0	1	1	1	0	2	1	2	1
MSC002	staff_assessments_arm_1	prep_counsellor_assessment_checklist	1
MSC002	staff_assessments_arm_1b	prep_counsellor_assessment_checklist	1
MSC002	staff_assessments_arm_1c	prep_counsellor_assessment_checklist	1
MSC003	training_arm_1			2	16	Masincedane Clinic	1		11	Admin Clerk		ND	2	2022/11/23	1	5	Higher certificate	0	0		6		98	1		ND	2	2022/11/23	1	1	1	1	3	1	0	1	0	0	0	3	1	1	1	0	1	2	1	2	1
MSC004	training_arm_1			2	16	Masincedane Clinic	2		1			ND	2	2022/11/23	12	5	B CUR 4	0	0		2		1	1		ND	2	2022/11/23	1	1	1	1	3	1	0	0	0	1	0	3	1	0	0	0	1	3	0	1	0
MSC005	training_arm_1			2	16	Masincedane Clinic	2		1			ND	2	2022/11/23	10	3		0	0		2		1	1		ND	2	2022/11/23	1	1	1	1	3	1	0	1	0	0	0	3	1	1	1	0	1	3	0	2	1
MSC005	staff_assessments_arm_1	prep_initiation_nurse_assessment_checklist	1
MSC006	training_arm_1			2	16	Masincedane Clinic	2		12			ND	2	2022/11/23	14	4		0	0		1		0	1		ND	2	2022/11/23	1	1	1	1	3	1	0	0	0	1	0	2	0	0	0	0	1	2	1	2	1
MSC007	training_arm_1			2	16	Masincedane Clinic	2		12			ND	2	2022/12/23	12			0	0		1		0	1	Q3 NOT ANSWERED SHE WROTE THE ROLE INSTEAD OF A QULAIFICATION	ND	2	2022/11/23	1	1	3	0	1	0	0	1	1	0	0	2	0	1	1	0	1	3	0	1	0
MSC008	training_arm_1			2	16	Masincedane Clinic	2		1			ND	2	2022/11/23	4	1		0	0		2		0	1		ND	2	2022/11/23	1	1	1	1	3	1	1	1	1	0	0		0	1	1	0	1	3	0	2	1
MSC009	training_arm_1			2	16	Masincedane Clinic	2		1			ND	2	2022/11/23	5	3		0	0		2		1	1		ND	2	2022/11/23	1	1	1	1	1	0	1	1	0	0	1	2	0	1	1	0	1	3	0	2	1
MSC010	training_arm_1			2	16	Masincedane Clinic	2		11	Admin Clerk		ND	2	2022/11/23	29	4		0	0		6		98	0		ND	2	2022/11/23	1	1	2	0	3	1	0	0	0	1	0	1	0	1	1	0	1	3	0	3	0
MSC011	training_arm_1			2	16	Masincedane Clinic	2		11	Admin Clerk		ND	2	2023/01/19	9	4		0	0		6		98	1		ND	2								0	0	0	0
MSC012	training_arm_1			2	16	Masincdane	2		13			ND	2	2023/01/23	6	5	Enrolled Nurse Assistance	0	0		1		0	1		ND	2								0	0	0	0
MSC013	training_arm_1			2	16	Masincdane	2		1			ND	2	2023/01/19	5	1		0	0		2		1	1		ND	2	2023/01/19	1	1	1	1	2	0	0	1	0	0	0	3	1	1	1	0	1	2	1	1	0
MSC013	staff_assessments_arm_1	prep_initiation_nurse_assessment_checklist	1
MSC014	training_arm_1			2	16	Masincedane Clinic	5	Affirmative Portfolio	1			ND	2	2023/01/27	40	3		0	0		2		0	1		ND	2	2023/01/27	1	1	3	1	2	1	1	1	0	0	1	3	1	1	1	0	1	2	1	1	0
MSC015	training_arm_1			2	16	Masincdane	2		12			ND	2	2023/01/19	15	3		0	0		1		0	1		ND	2	2023/01/19	1	1	1	1	1	0	0	1	1	0	0	3	1	1	1	0	1	3	0	1	0
MSC016	training_arm_1			2	16	Masincdane	2		2			ND	2	2023/01/19	13	3		0	0		3		1	1		ND	2	2023/01/19	1	1	3	0	3	1	1	0	0	0	0	3	1	0	0	0	1	2	1	1	0
MSC017	training_arm_1			2	16	Masincedane Clinic	2		11	Admin Clerk		ND	1	2023/02/16		4		0	0		6		0	1	Q1. She work for 4 months	ND	1	2023/02/16	1	1	1	1	3	1	0	1	1	1	0	3	1	0	0	0	1	2	1	2	1
MSC018	training_arm_1			2	16	Masincedane Clinic	2		4			ND	2	2023/02/16		4		0	0		6		0	1	Q1 she worked for 6 months	ND	2	2023/02/16	1	1	1	1	2	0	0	0	1	0	0	3	1	1	1	1	0	2	1	2	1
MSC018	staff_assessments_arm_1	prep_counsellor_assessment_checklist	1
MSC019	training_arm_1			2	16	Masincedane Clinic	2		11	Admin Clerk		ND	1	2023/02/16		4		0	0		6		0	1	Q1not completed.	ND	1	2023/02/16	1	1	1	1	3	1	1	0	0	0	0	3	1	0	0	1	0	3	0	2	1
MSC020	training_arm_1			2	16	Masincedane Clinic	2		11	Admin Clerk		ND	1	2023/02/16	6	5	Grade 11	0	0		6		0	1		ND	1	2023/02/16	1	1	1	1	1	0	0	1	0	0	0	3	1	1	1	1	0	2	1	3	0
MSC021	training_arm_1			2	16	Masincedane Clinic	2		11	Admin Clerk		ND	1														0	2023/02/16	1	1	2	0	3	1	0	0	1	0	0	2	0		0	1	0	2	1	3	0
PC001	training_arm_1			2	16	Phumlani Clinic	2		1		Clinic is Phumlani.	CK	2	2022/09/28	5			1	1		2		1	1	Q2 & Q4 not answered.	CK	2	2022/09/28	1	1	1	1	3	1	0	1	0	0	0	3	1	1	1	0	1	2	1	2	1
PC002	training_arm_1			2	16	Phumlani Clinic	2		1			CK	2	2022/09/28	4			1	0		2		0	1	Q2 not answered	CK	2	2022/09/28	1	1	1	1	3	1	0	1	0	0	0	3	1	1	1	0	1	2	1	2	1
PC003	training_arm_1			2	16	Phumlani Clinic	2		10		Clinic is Phumlani	CK	2	2022/09/28	2	3		1	1		2		1	0	Q 4.1 not answered.	CK	2	2022/09/28	1	1	1	1	3	1	0	1	0	0	0	3	1	1	1	0	1	3	0	3	0
PC004	training_arm_1			2	16	Phumlani Clinic	3		4		Phumlani Clinic	CK	2	2022/09/28	4	4		0	0		6		98	1		CK	2	2022/09/28	1	1	1	1	1	0	0	0	1	0	0	3	1	1	1	0	1	2	1	1	0
PC005	training_arm_1			2	16	Phumlani Clinic	1		4			CK	2	2022/09/28	25	4		1	1	3	6		98	0		CK	2	2022/09/28	1	1	1	1	3	1	1	0	1	1	0	3	1	1	1	0	1	2	1	2	1
PC006	training_arm_1			2	16	Phumlani Clinic	1		4			CK	2	2022/09/28	8	4		1	1	2	6		98	1		CK	2	2022/09/28	1	1	1	1	1	0	0	0	1	0	0	3	1	1	1	0	1	2	1	3	0
PC006	staff_assessments_arm_1	prep_counsellor_assessment_checklist	1
PC007	training_arm_1			2	16	Phumlani Clinic	3		4		Phumlani Clinic	CK	2	2022/09/28	10	5	Grade 11		0		6		98		Q3 ,Q7 , and Q8 not answered	CK	2	2022/09/28	1	1	1	1	3	1	0	1	0	0	0	3	1	1	1	0	1	2	1	3	0
PC007	staff_assessments_arm_1	prep_counsellor_assessment_checklist	1
PC008	training_arm_1			2	16	Phumlani Clinic	2		13			CK	2	2022/09/28	5			0	0		1		0	1	Q2, not answered	CK	2	2022/09/28	1	1	1	1	1	0	1	0	0	0	0	3	1	1	1	1	0	2	1	2	1
PC012	training_arm_1			2	16	Phumlani Clinic	2		1		Phumlani clinic	ND	2	2022/09/28	8	1		1	1	1	2		1	1		ND	2	2022/09/28	1	1	1	1	3	1	1	1	0	1	0	3	1	1	1	0	1	2	1	2	1
PC013	training_arm_1			2	16	Phumlani Clinic	1		2		Phumlani clinic	ND	2	2022/09/28		5	Clinical Nurse practitioner	1	1	3	3		1	1	Years worked not answered.	ND	2	2022/09/28	1	1	1	1	3	1	1	0	0	0	0	3	1	1	1	0	1	3	0	1	0
PC014	training_arm_1			2	16	Phumlani Clinic	2		1		Phumlani Clinic	ND	2	2022/09/28	3			0	0		2		1	1	Qualifications not completed	ND	2	2022/09/28	1	1	1	1	3	1	1	0	0	0	0	3	1	1	1	0	1	2	1	3	0
PC014	staff_assessments_arm_1	prep_initiation_nurse_assessment_checklist	1
PC014	staff_assessments_arm_1	prep_initiation_nurse_assessment_checklist	2
PC014	staff_assessments_arm_1	prep_initiation_nurse_assessment_checklist	3
PC015	training_arm_1			2	16	Phumlani Clinic	2		1			ND	2	2022/09/28	5	5	Degree in nursing	1	1	2	2		1	1		ND	2	2022/09/28	1	1	1	1	3	1	0	1	0	0	0	3	1	0	0	0	1	2	1	2	1
PC015	staff_assessments_arm_1	prep_initiation_nurse_assessment_checklist	1
PC015	staff_assessments_arm_1	prep_initiation_nurse_assessment_checklist	2
PC015	staff_assessments_arm_1b	prep_initiation_nurse_assessment_checklist	1
PC016	training_arm_1			2	16	Phumlani Clinic	2		1		Phumlani clinic	ND	2	2022/09/28	2			1	0		2		0	1	Qualification not completed.	ND	2	2022/09/28	1	1	1	1	1	0	1	0	0	0	0	3	1	1	1	0	1	2	1	1	0
PC017	training_arm_1			2	16	Phumlani	2		1			ND	2	2022/12/08	4	1		0	0		2		0	1		ND	2	2022/12/08	1	1	1	1	3	1	1	1	0	0	1	3	1	1	1	0	1	2	1	2	1
PC017	staff_assessments_arm_1	prep_initiation_nurse_assessment_checklist	1
PC017	staff_assessments_arm_1b	prep_initiation_nurse_assessment_checklist	1
PC018	training_arm_1			2	16	Phumlani	2		1			ND	2	2023/01/08	6	1		1	1		2		1	1	Q4.1She worked for 6 months.	ND	2	2022/12/08	1	1	1	1	3	1	1	1	0	0	1	2	0	1	1	0	1	2	1	2	1
PHC	prep_offer_and_upt_arm_2			2
PHC	prep_offer_and_upt_arm_2	prep_offer_and_uptake_pregnant_women	1
PHC	prep_offer_and_upt_arm_2	prep_offer_and_uptake_pregnant_women	2
PHC	prep_offer_and_upt_arm_2	prep_offer_and_uptake_pregnant_women	3
PHC	prep_offer_and_upt_arm_2	prep_offer_and_uptake_pregnant_women	4
PHC	prep_offer_and_upt_arm_2	prep_offer_and_uptake_pregnant_women	5
PHC	prep_offer_and_upt_arm_2	prep_offer_and_uptake_pregnant_women	6
PHC	prep_offer_and_upt_arm_2	prep_offer_and_uptake_pregnant_women	7
PHC	prep_offer_and_upt_arm_2	prep_offer_and_uptake_pregnant_women	8
PHC	prep_offer_and_upt_arm_2	prep_offer_and_uptake_pregnant_women	9
PHC	prep_offer_and_upt_arm_2	prep_offer_and_uptake_pregnant_women	10
PHC	prep_offer_and_upt_arm_2	prep_offer_and_uptake_pregnant_women	11
PHC	prep_offer_and_upt_arm_2	prep_offer_and_uptake_pregnant_women	12
PHC	prep_offer_and_upt_arm_2	prep_offer_and_uptake_pregnant_women	13
PHC	prep_offer_and_upt_arm_2	prep_offer_and_uptake_pregnant_women	14
PHC	prep_offer_and_upt_arm_2	prep_offer_and_uptake_pregnant_women	15
PHC	prep_offer_and_upt_arm_2	prep_offer_and_uptake_pregnant_women	16
PHC	prep_offer_and_upt_arm_2	prep_offer_and_uptake_pregnant_women	17
PHC	prep_offer_and_upt_arm_2	prep_offer_and_uptake_pregnant_women	18
PHC	prep_offer_and_upt_arm_2	prep_offer_and_uptake_pregnant_women	19
PHC	prep_offer_and_upt_arm_2	prep_offer_and_uptake_pregnant_women	20
PHC	prep_offer_and_upt_arm_2	prep_offer_and_uptake_pregnant_women	21
PHC	prep_offer_and_upt_arm_2	prep_offer_and_uptake_pregnant_women	22
PHC	prep_offer_and_upt_arm_2	prep_offer_and_uptake_pregnant_women	23
PHC	prep_offer_and_upt_arm_2	prep_offer_and_uptake_pregnant_women	24
PHC	prep_offer_and_upt_arm_2	prep_offer_and_uptake_pregnant_women	25
PHC	prep_offer_and_upt_arm_2	prep_offer_and_uptake_pregnant_women	26
PHC	prep_offer_and_upt_arm_2	prep_offer_and_uptake_pregnant_women	27
PHC	prep_offer_and_upt_arm_2	prep_offer_and_uptake_pregnant_women	28
PHC	prep_offer_and_upt_arm_2	prep_offer_and_uptake_pregnant_women	29
PHC	prep_offer_and_upt_arm_2	prep_offer_and_uptake_pregnant_women	30
PHC	prep_offer_and_upt_arm_2	prep_offer_and_uptake_pregnant_women	31
PHC	prep_offer_and_upt_arm_2	prep_offer_and_uptake_pregnant_women	32
PHC	prep_offer_and_upt_arm_2	prep_offer_and_uptake_pregnant_women	33
PHC	prep_offer_and_upt_arm_2	prep_offer_and_uptake_pregnant_women	34
PHC	prep_offer_and_upt_arm_2	prep_offer_and_uptake_pregnant_women	35
PHC	prep_offer_and_upt_arm_2	prep_offer_and_uptake_pregnant_women	36
PHC	prep_offer_and_upt_arm_2	prep_offer_and_uptake_pregnant_women	37
PHC	prep_offer_and_upt_arm_2	prep_offer_and_uptake_pregnant_women	38
PHC	prep_offer_and_upt_arm_2	prep_offer_and_uptake_pregnant_women	39
PHC	prep_offer_and_upt_arm_2	prep_offer_and_uptake_pregnant_women	40
PHC	prep_offer_and_upt_arm_2	prep_offer_and_uptake_pregnant_women	41
PHC	prep_offer_and_upt_arm_2	prep_offer_and_uptake_pregnant_women	42
PHC	prep_offer_and_upt_arm_2	prep_offer_and_uptake_pregnant_women	43
PHC	prep_offer_and_upt_arm_2	prep_offer_and_uptake_pregnant_women	44
PHC	prep_offer_and_upt_arm_2	prep_offer_and_uptake_pregnant_women	45
PHC	prep_offer_and_upt_arm_2	prep_offer_and_uptake_pregnant_women	46
PHC	prep_offer_and_upt_arm_2	prep_offer_and_uptake_breastfeedingpostpartum_wome	1
PHC	prep_offer_and_upt_arm_2	prep_offer_and_uptake_breastfeedingpostpartum_wome	2
PHC	prep_offer_and_upt_arm_2	prep_offer_and_uptake_breastfeedingpostpartum_wome	3
PHC	prep_offer_and_upt_arm_2	prep_offer_and_uptake_breastfeedingpostpartum_wome	4
PHC	prep_offer_and_upt_arm_2	prep_offer_and_uptake_breastfeedingpostpartum_wome	5
PHC	prep_offer_and_upt_arm_2	prep_offer_and_uptake_breastfeedingpostpartum_wome	6
PHC	prep_offer_and_upt_arm_2	prep_offer_and_uptake_breastfeedingpostpartum_wome	7
PHC	prep_offer_and_upt_arm_2	prep_offer_and_uptake_breastfeedingpostpartum_wome	8
PHC	prep_offer_and_upt_arm_2	prep_offer_and_uptake_breastfeedingpostpartum_wome	9
PHC	prep_offer_and_upt_arm_2	prep_offer_and_uptake_breastfeedingpostpartum_wome	10
PHC	prep_offer_and_upt_arm_2	prep_offer_and_uptake_breastfeedingpostpartum_wome	11
PHC	prep_offer_and_upt_arm_2	prep_offer_and_uptake_breastfeedingpostpartum_wome	12
PHC	prep_offer_and_upt_arm_2	prep_offer_and_uptake_breastfeedingpostpartum_wome	13
PHC	prep_offer_and_upt_arm_2	prep_offer_and_uptake_breastfeedingpostpartum_wome	14
PHC	prep_offer_and_upt_arm_2	prep_offer_and_uptake_breastfeedingpostpartum_wome	15
PHC	prep_offer_and_upt_arm_2	prep_offer_and_uptake_breastfeedingpostpartum_wome	16
PHC	prep_offer_and_upt_arm_2	prep_offer_and_uptake_breastfeedingpostpartum_wome	17
PHC	prep_offer_and_upt_arm_2	prep_offer_and_uptake_breastfeedingpostpartum_wome	18
PHC	prep_offer_and_upt_arm_2	prep_offer_and_uptake_breastfeedingpostpartum_wome	19
PHC	prep_offer_and_upt_arm_2	prep_offer_and_uptake_breastfeedingpostpartum_wome	20
PHC	prep_offer_and_upt_arm_2	prep_offer_and_uptake_breastfeedingpostpartum_wome	21
PHC	prep_offer_and_upt_arm_2	prep_offer_and_uptake_breastfeedingpostpartum_wome	22
PHC	prep_offer_and_upt_arm_2	prep_offer_and_uptake_breastfeedingpostpartum_wome	23
PHC	prep_offer_and_upt_arm_2	prep_offer_and_uptake_breastfeedingpostpartum_wome	24
PHC	prep_offer_and_upt_arm_2	prep_offer_and_uptake_breastfeedingpostpartum_wome	25
PHC	prep_offer_and_upt_arm_2	prep_offer_and_uptake_breastfeedingpostpartum_wome	26
PHC	prep_offer_and_upt_arm_2	prep_offer_and_uptake_breastfeedingpostpartum_wome	27
PHC	prep_offer_and_upt_arm_2	prep_offer_and_uptake_breastfeedingpostpartum_wome	28
PHC	prep_offer_and_upt_arm_2	prep_offer_and_uptake_breastfeedingpostpartum_wome	29
PHC	prep_offer_and_upt_arm_2	prep_offer_and_uptake_breastfeedingpostpartum_wome	30
PHC	prep_offer_and_upt_arm_2	prep_offer_and_uptake_breastfeedingpostpartum_wome	31
PHC	prep_offer_and_upt_arm_2	prep_offer_and_uptake_breastfeedingpostpartum_wome	32
PHC	prep_offer_and_upt_arm_2	prep_offer_and_uptake_breastfeedingpostpartum_wome	33
PHC	prep_offer_and_upt_arm_2	prep_offer_and_uptake_breastfeedingpostpartum_wome	34
PHC	prep_offer_and_upt_arm_2	prep_offer_and_uptake_breastfeedingpostpartum_wome	35
PHC	prep_offer_and_upt_arm_2	prep_offer_and_uptake_breastfeedingpostpartum_wome	36
PHC	prep_offer_and_upt_arm_2	prep_offer_and_uptake_breastfeedingpostpartum_wome	37
PHC	prep_offer_and_upt_arm_2	prep_offer_and_uptake_breastfeedingpostpartum_wome	38
PHC	prep_offer_and_upt_arm_2	prep_offer_and_uptake_breastfeedingpostpartum_wome	39
PHC	prep_offer_and_upt_arm_2	prep_offer_and_uptake_breastfeedingpostpartum_wome	40
PHC	prep_offer_and_upt_arm_2	prep_offer_and_uptake_breastfeedingpostpartum_wome	41
PHC	prep_offer_and_upt_arm_2	prep_offer_and_uptake_breastfeedingpostpartum_wome	42
PHC	prep_offer_and_upt_arm_2	prep_offer_and_uptake_breastfeedingpostpartum_wome	43
PHC	prep_offer_and_upt_arm_2	prep_offer_and_uptake_breastfeedingpostpartum_wome	44
PHC	prep_offer_and_upt_arm_2	prep_offer_and_uptake_breastfeedingpostpartum_wome	45
PHC	prep_offer_and_upt_arm_2	prep_offer_and_uptake_breastfeedingpostpartum_wome	46
PHC	prep_offer_and_upt_arm_2	prep_offer_and_uptake_breastfeedingpostpartum_wome	47
PHC	prep_continuation_arm_2	prep_continuation_report_form	1
PHC	prep_continuation_arm_2	prep_continuation_report_form	2
PHC	prep_continuation_arm_2	prep_continuation_report_form	3
PHC	prep_continuation_arm_2	prep_continuation_report_form	4
PHC	prep_continuation_arm_2	prep_continuation_report_form	5
PHC	prep_continuation_arm_2	prep_continuation_report_form	6
PHC	prep_continuation_arm_2	prep_continuation_report_form	7
PHC	prep_continuation_arm_2	prep_continuation_report_form	8
PHC	prep_continuation_arm_2	prep_continuation_report_form	9
PHC	prep_continuation_arm_2	prep_continuation_report_form	10
PHC	prep_continuation_arm_2	prep_continuation_report_form	11
VC002	training_arm_1			2	9		2		1			ND	2	2022/03/31	6	3		1	0		2		0	1		ND	2	2022/03/31	1	1	1	1	1	0	0	1	0	0	0	3	1	1	1	0	1	3	0	2	1
VC002	staff_assessments_arm_1	prep_initiation_nurse_assessment_checklist	1
VC002	staff_assessments_arm_1b	prep_initiation_nurse_assessment_checklist	1
VC002	staff_assessments_arm_1c	prep_initiation_nurse_assessment_checklist	1
VC002	staff_assessments_arm_1d	prep_initiation_nurse_assessment_checklist	1
VC002	staff_assessments_arm_1d	prep_initiation_nurse_assessment_checklist	2
VC004	training_arm_1			2	9		1		4			ND	2	2022/03/31	5	4		1	0		6		98	1		ND	2	2022/03/31	1	1	1	1	3	1	0	0	1	0	0	3	1	1	1	0	1	3	0	3	0
VC004	staff_assessments_arm_1	prep_counsellor_assessment_checklist	1
VC004	staff_assessments_arm_1	prep_counsellor_assessment_checklist	2
VC004	staff_assessments_arm_1	prep_counsellor_assessment_checklist	3
VC004	staff_assessments_arm_1	prep_counsellor_assessment_checklist	4
VC004	staff_assessments_arm_1	prep_counsellor_assessment_checklist	5
VC004	staff_assessments_arm_1b	prep_counsellor_assessment_checklist	1
VC004	staff_assessments_arm_1c	prep_counsellor_assessment_checklist	1
VC004	staff_assessments_arm_1d	prep_counsellor_assessment_checklist	1
VC005	training_arm_1			2	9		2		1			ND	2	2022/03/31	8	3		1	0		2		1	1	Also a midwife (RM)	ND	2	2022/03/31	1	1	1	1	3	1	1	1	0	0	1	3	1	1	1	0	1	2	1	2	1
VC006	training_arm_1			2	9		2		2			ND	2	2022/03/31	1	2		1	0		3		0	1		ND	2	2022/03/31	1	1	1	1	3	1	0	1	0	0	0	3	1	1	1	0	1	2	1	2	1
VC006	staff_assessments_arm_1	prep_initiation_nurse_assessment_checklist	1
VC006	staff_assessments_arm_1b	prep_initiation_nurse_assessment_checklist	1
VC006	staff_assessments_arm_1b	prep_followup_nurse_assessment_checklist	1
VC007	training_arm_1			2	9		1		2			RM	2	2022/04/06	3	3		1	0		3		1	1	Diploma in primary health care	ND	2	2022/03/31	1	1	1	1	3	1	1	1	0	0	1		0		0		0		0		0
VC007	staff_assessments_arm_1	prep_initiation_nurse_assessment_checklist	1
VC007	staff_assessments_arm_1b	prep_initiation_nurse_assessment_checklist	1
VC007	staff_assessments_arm_1c	prep_initiation_nurse_assessment_checklist	1
VC007	staff_assessments_arm_1c	prep_initiation_nurse_assessment_checklist	2
VC007	staff_assessments_arm_1c	prep_initiation_nurse_assessment_checklist	3
VC009	training_arm_1			2	9		2		10			ND	2	2022/03/31	10	3		1	1	1	2		1	1		ND	2	2022/03/31	1	1	1	1	3	1	0	1	0	0	0	3	1	1	1	0	1	2	1	2	1
VC010	training_arm_1			2	9		2		1			ND	2	2022/04/11	4	3		1	0		2		0	1	Diploma in Nursing Science No pre/post-training tests done (RM)	ND	2	2022/04/11	1	1	1	1	3	1	1	0	0	1	0	3	1	1	1	0	1	2	1	2	1
VC011	training_arm_1			2	9		1		12		Other roles: Linkage Officer and counselling	ND	2	2022/04/11	5	5	Enrolled Nurse	1	0		1		0	1	No pre/post-training tests done (RM)	ND	2	2022/04/11	1	1	1	1	3	1	1	0	0	0	0	3	1	1	1	0	1	2	1	2	1
VC011	staff_assessments_arm_1	prep_counsellor_assessment_checklist	1
VC011	staff_assessments_arm_1b	prep_counsellor_assessment_checklist	1
VC011	staff_assessments_arm_1c	prep_counsellor_assessment_checklist	1
VC011	staff_assessments_arm_1c	prep_counsellor_assessment_checklist	2
VC011	staff_assessments_arm_1c	prep_counsellor_assessment_checklist	3
VC011	staff_assessments_arm_1d	prep_counsellor_assessment_checklist	1
VC011	staff_assessments_arm_1e	prep_counsellor_assessment_checklist	1
VC011	staff_assessments_arm_1e	prep_counsellor_assessment_checklist	2
VC011	staff_assessments_arm_1e	prep_counsellor_assessment_checklist	3
VC011	staff_assessments_arm_1e	prep_counsellor_assessment_checklist	4
VC011	staff_assessments_arm_1f	prep_counsellor_assessment_checklist	1
VC011	staff_assessments_arm_1f	prep_counsellor_assessment_checklist	2
VC011	staff_assessments_arm_1g	prep_counsellor_assessment_checklist	1
VC011	staff_assessments_arm_1g	prep_counsellor_assessment_checklist	2
VC011	staff_assessments_arm_1g	prep_counsellor_assessment_checklist	3
VC011	staff_assessments_arm_1h	prep_counsellor_assessment_checklist	1
VC011	staff_assessments_arm_1h	prep_counsellor_assessment_checklist	2
VC011	staff_assessments_arm_1i	prep_counsellor_assessment_checklist	1
VC012	training_arm_1			2	9		1		4			ND	2	2022/04/11	5	4		1	0		6		98	1	No pre/post-training tests done (RM)	ND	2	2022/04/11	1	1	1	1	3	1	1	0	0	1	0	3	1	1	1	0	1	2	1	2	1
VC013	training_arm_1			2	9		5	Affirmative Portfolio	1			RM	2	2022/04/11	9	3		0	0		2		0	1		RM	2	2022/04/11	1	1	1	1	3	1	1	0	0	0	0	3	1	1	1	0	1	2	1	2	1
VC015	training_arm_1			2	9		2		1			ND	2	2022/07/29	4	3		0	0		2		0	1		ND	2	2022/07/29	1	1	1	1	3	1	1	1	0	1	0	3	1	1	1	0	1	3	0	2	1
VC015	staff_assessments_arm_1	prep_initiation_nurse_assessment_checklist	1
VC015	staff_assessments_arm_1	prep_followup_nurse_assessment_checklist	1
VC016	training_arm_1			2	9		2		1			ND	2	2022/07/29	17	3		0	0		2		0	1		ND	2	2022/07/29	1	1	1	1	3	1	0	1	0	0	0	3	1	1	1	0	1	2	1	2	1
VC016	staff_assessments_arm_1	prep_initiation_nurse_assessment_checklist	1
VC016	staff_assessments_arm_1b	prep_initiation_nurse_assessment_checklist	1
VC017	training_arm_1			2	9		2		1			ND	2	2022/07/29	7	3		0	0		2		0	1		ND	2	2022/07/29	1	1	1	1	3	1	0	1	0	0	0	2	0	1	1	0	1		0	2	1
VC018	training_arm_1			2	9		2		11	Admin Clerk		ND	1	2023/02/16		5	Grade 11							1	Q1 she work for 3 months Q3 ,4,5,6,7, not answered	ND	1	2023/02/16	1	1	1	1	3	1	0	1	0	0	0	2	0	1	1	1	0	2	1	3	0
VC019	training_arm_1			2	9		2		11	Admin Clerk		ND	2	2023/02/16		4		0	0		6		98	1	Q1 she work for 6 days	ND	2	2023/02/16	1	1	1	1	3	1	0	1	0	1	0	2	0	1	1	1	0	2	1	2	1
VC020	training_arm_1			2	9		2		11	Admin Clerk		ND	1	2023/02/16		5	Grade 11	0	0		6		98	1	Q1 not completed .	ND	1	2023/02/16	1	1	2	0	2	0	0	0	1	0	0	3	1	1	1	1	0	2	1	2	1
VUYC	prep_offer_and_upt_arm_2			2
VUYC	pilot_arm_3			1
VUYC	prep_offer_and_upt_arm_2	prep_offer_and_uptake_pregnant_women	1
VUYC	prep_offer_and_upt_arm_2	prep_offer_and_uptake_pregnant_women	2
VUYC	prep_offer_and_upt_arm_2	prep_offer_and_uptake_pregnant_women	3
VUYC	prep_offer_and_upt_arm_2	prep_offer_and_uptake_pregnant_women	4
VUYC	prep_offer_and_upt_arm_2	prep_offer_and_uptake_pregnant_women	5
VUYC	prep_offer_and_upt_arm_2	prep_offer_and_uptake_pregnant_women	6
VUYC	prep_offer_and_upt_arm_2	prep_offer_and_uptake_pregnant_women	7
VUYC	prep_offer_and_upt_arm_2	prep_offer_and_uptake_pregnant_women	8
VUYC	prep_offer_and_upt_arm_2	prep_offer_and_uptake_pregnant_women	9
VUYC	prep_offer_and_upt_arm_2	prep_offer_and_uptake_pregnant_women	10
VUYC	prep_offer_and_upt_arm_2	prep_offer_and_uptake_pregnant_women	11
VUYC	prep_offer_and_upt_arm_2	prep_offer_and_uptake_pregnant_women	12
VUYC	prep_offer_and_upt_arm_2	prep_offer_and_uptake_pregnant_women	13
VUYC	prep_offer_and_upt_arm_2	prep_offer_and_uptake_pregnant_women	14
VUYC	prep_offer_and_upt_arm_2	prep_offer_and_uptake_pregnant_women	15
VUYC	prep_offer_and_upt_arm_2	prep_offer_and_uptake_pregnant_women	16
VUYC	prep_offer_and_upt_arm_2	prep_offer_and_uptake_pregnant_women	17
VUYC	prep_offer_and_upt_arm_2	prep_offer_and_uptake_pregnant_women	18
VUYC	prep_offer_and_upt_arm_2	prep_offer_and_uptake_pregnant_women	19
VUYC	prep_offer_and_upt_arm_2	prep_offer_and_uptake_pregnant_women	20
VUYC	prep_offer_and_upt_arm_2	prep_offer_and_uptake_pregnant_women	21
VUYC	prep_offer_and_upt_arm_2	prep_offer_and_uptake_pregnant_women	22
VUYC	prep_offer_and_upt_arm_2	prep_offer_and_uptake_pregnant_women	23
VUYC	prep_offer_and_upt_arm_2	prep_offer_and_uptake_pregnant_women	24
VUYC	prep_offer_and_upt_arm_2	prep_offer_and_uptake_pregnant_women	25
VUYC	prep_offer_and_upt_arm_2	prep_offer_and_uptake_pregnant_women	26
VUYC	prep_offer_and_upt_arm_2	prep_offer_and_uptake_pregnant_women	27
VUYC	prep_offer_and_upt_arm_2	prep_offer_and_uptake_pregnant_women	28
VUYC	prep_offer_and_upt_arm_2	prep_offer_and_uptake_pregnant_women	29
VUYC	prep_offer_and_upt_arm_2	prep_offer_and_uptake_pregnant_women	30
VUYC	prep_offer_and_upt_arm_2	prep_offer_and_uptake_pregnant_women	31
VUYC	prep_offer_and_upt_arm_2	prep_offer_and_uptake_pregnant_women	32
VUYC	prep_offer_and_upt_arm_2	prep_offer_and_uptake_pregnant_women	33
VUYC	prep_offer_and_upt_arm_2	prep_offer_and_uptake_pregnant_women	34
VUYC	prep_offer_and_upt_arm_2	prep_offer_and_uptake_pregnant_women	35
VUYC	prep_offer_and_upt_arm_2	prep_offer_and_uptake_pregnant_women	36
VUYC	prep_offer_and_upt_arm_2	prep_offer_and_uptake_pregnant_women	37
VUYC	prep_offer_and_upt_arm_2	prep_offer_and_uptake_pregnant_women	38
VUYC	prep_offer_and_upt_arm_2	prep_offer_and_uptake_pregnant_women	39
VUYC	prep_offer_and_upt_arm_2	prep_offer_and_uptake_pregnant_women	40
VUYC	prep_offer_and_upt_arm_2	prep_offer_and_uptake_pregnant_women	41
VUYC	prep_offer_and_upt_arm_2	prep_offer_and_uptake_pregnant_women	42
VUYC	prep_offer_and_upt_arm_2	prep_offer_and_uptake_pregnant_women	43
VUYC	prep_offer_and_upt_arm_2	prep_offer_and_uptake_pregnant_women	44
VUYC	prep_offer_and_upt_arm_2	prep_offer_and_uptake_pregnant_women	45
VUYC	prep_offer_and_upt_arm_2	prep_offer_and_uptake_pregnant_women	46
VUYC	prep_offer_and_upt_arm_2	prep_offer_and_uptake_pregnant_women	47
VUYC	prep_offer_and_upt_arm_2	prep_offer_and_uptake_pregnant_women	48
VUYC	prep_offer_and_upt_arm_2	prep_offer_and_uptake_pregnant_women	49
VUYC	prep_offer_and_upt_arm_2	prep_offer_and_uptake_pregnant_women	50
VUYC	prep_offer_and_upt_arm_2	prep_offer_and_uptake_pregnant_women	51
VUYC	prep_offer_and_upt_arm_2	prep_offer_and_uptake_pregnant_women	52
VUYC	prep_offer_and_upt_arm_2	prep_offer_and_uptake_pregnant_women	53
VUYC	prep_offer_and_upt_arm_2	prep_offer_and_uptake_pregnant_women	54
VUYC	prep_offer_and_upt_arm_2	prep_offer_and_uptake_pregnant_women	55
VUYC	prep_offer_and_upt_arm_2	prep_offer_and_uptake_pregnant_women	56
VUYC	prep_offer_and_upt_arm_2	prep_offer_and_uptake_pregnant_women	57
VUYC	prep_offer_and_upt_arm_2	prep_offer_and_uptake_pregnant_women	58
VUYC	prep_offer_and_upt_arm_2	prep_offer_and_uptake_pregnant_women	59
VUYC	prep_offer_and_upt_arm_2	prep_offer_and_uptake_pregnant_women	60
VUYC	prep_offer_and_upt_arm_2	prep_offer_and_uptake_pregnant_women	61
VUYC	prep_offer_and_upt_arm_2	prep_offer_and_uptake_pregnant_women	62
VUYC	prep_offer_and_upt_arm_2	prep_offer_and_uptake_pregnant_women	63
VUYC	prep_offer_and_upt_arm_2	prep_offer_and_uptake_pregnant_women	64
VUYC	prep_offer_and_upt_arm_2	prep_offer_and_uptake_pregnant_women	65
VUYC	prep_offer_and_upt_arm_2	prep_offer_and_uptake_pregnant_women	66
VUYC	prep_offer_and_upt_arm_2	prep_offer_and_uptake_pregnant_women	67
VUYC	prep_offer_and_upt_arm_2	prep_offer_and_uptake_pregnant_women	68
VUYC	prep_offer_and_upt_arm_2	prep_offer_and_uptake_pregnant_women	69
VUYC	prep_offer_and_upt_arm_2	prep_offer_and_uptake_pregnant_women	70
VUYC	prep_offer_and_upt_arm_2	prep_offer_and_uptake_pregnant_women	71
VUYC	prep_offer_and_upt_arm_2	prep_offer_and_uptake_pregnant_women	72
VUYC	prep_offer_and_upt_arm_2	prep_offer_and_uptake_pregnant_women	73
VUYC	prep_offer_and_upt_arm_2	prep_offer_and_uptake_pregnant_women	74
VUYC	prep_offer_and_upt_arm_2	prep_offer_and_uptake_breastfeedingpostpartum_wome	1
VUYC	prep_offer_and_upt_arm_2	prep_offer_and_uptake_breastfeedingpostpartum_wome	2
VUYC	prep_offer_and_upt_arm_2	prep_offer_and_uptake_breastfeedingpostpartum_wome	3
VUYC	prep_offer_and_upt_arm_2	prep_offer_and_uptake_breastfeedingpostpartum_wome	4
VUYC	prep_offer_and_upt_arm_2	prep_offer_and_uptake_breastfeedingpostpartum_wome	5
VUYC	prep_offer_and_upt_arm_2	prep_offer_and_uptake_breastfeedingpostpartum_wome	6
VUYC	prep_offer_and_upt_arm_2	prep_offer_and_uptake_breastfeedingpostpartum_wome	7
VUYC	prep_offer_and_upt_arm_2	prep_offer_and_uptake_breastfeedingpostpartum_wome	8
VUYC	prep_offer_and_upt_arm_2	prep_offer_and_uptake_breastfeedingpostpartum_wome	9
VUYC	prep_offer_and_upt_arm_2	prep_offer_and_uptake_breastfeedingpostpartum_wome	10
VUYC	prep_offer_and_upt_arm_2	prep_offer_and_uptake_breastfeedingpostpartum_wome	11
VUYC	prep_offer_and_upt_arm_2	prep_offer_and_uptake_breastfeedingpostpartum_wome	12
VUYC	prep_offer_and_upt_arm_2	prep_offer_and_uptake_breastfeedingpostpartum_wome	13
VUYC	prep_offer_and_upt_arm_2	prep_offer_and_uptake_breastfeedingpostpartum_wome	14
VUYC	prep_offer_and_upt_arm_2	prep_offer_and_uptake_breastfeedingpostpartum_wome	15
VUYC	prep_offer_and_upt_arm_2	prep_offer_and_uptake_breastfeedingpostpartum_wome	16
VUYC	prep_offer_and_upt_arm_2	prep_offer_and_uptake_breastfeedingpostpartum_wome	17
VUYC	prep_offer_and_upt_arm_2	prep_offer_and_uptake_breastfeedingpostpartum_wome	18
VUYC	prep_offer_and_upt_arm_2	prep_offer_and_uptake_breastfeedingpostpartum_wome	19
VUYC	prep_offer_and_upt_arm_2	prep_offer_and_uptake_breastfeedingpostpartum_wome	20
VUYC	prep_offer_and_upt_arm_2	prep_offer_and_uptake_breastfeedingpostpartum_wome	21
VUYC	prep_offer_and_upt_arm_2	prep_offer_and_uptake_breastfeedingpostpartum_wome	22
VUYC	prep_offer_and_upt_arm_2	prep_offer_and_uptake_breastfeedingpostpartum_wome	23
VUYC	prep_offer_and_upt_arm_2	prep_offer_and_uptake_breastfeedingpostpartum_wome	24
VUYC	prep_offer_and_upt_arm_2	prep_offer_and_uptake_breastfeedingpostpartum_wome	25
VUYC	prep_offer_and_upt_arm_2	prep_offer_and_uptake_breastfeedingpostpartum_wome	26
VUYC	prep_offer_and_upt_arm_2	prep_offer_and_uptake_breastfeedingpostpartum_wome	27
VUYC	prep_offer_and_upt_arm_2	prep_offer_and_uptake_breastfeedingpostpartum_wome	28
VUYC	prep_offer_and_upt_arm_2	prep_offer_and_uptake_breastfeedingpostpartum_wome	29
VUYC	prep_offer_and_upt_arm_2	prep_offer_and_uptake_breastfeedingpostpartum_wome	30
VUYC	prep_offer_and_upt_arm_2	prep_offer_and_uptake_breastfeedingpostpartum_wome	31
VUYC	prep_offer_and_upt_arm_2	prep_offer_and_uptake_breastfeedingpostpartum_wome	32
VUYC	prep_offer_and_upt_arm_2	prep_offer_and_uptake_breastfeedingpostpartum_wome	33
VUYC	prep_offer_and_upt_arm_2	prep_offer_and_uptake_breastfeedingpostpartum_wome	34
VUYC	prep_offer_and_upt_arm_2	prep_offer_and_uptake_breastfeedingpostpartum_wome	35
VUYC	prep_offer_and_upt_arm_2	prep_offer_and_uptake_breastfeedingpostpartum_wome	36
VUYC	prep_offer_and_upt_arm_2	prep_offer_and_uptake_breastfeedingpostpartum_wome	37
VUYC	prep_offer_and_upt_arm_2	prep_offer_and_uptake_breastfeedingpostpartum_wome	38
VUYC	prep_offer_and_upt_arm_2	prep_offer_and_uptake_breastfeedingpostpartum_wome	39
VUYC	prep_offer_and_upt_arm_2	prep_offer_and_uptake_breastfeedingpostpartum_wome	40
VUYC	prep_offer_and_upt_arm_2	prep_offer_and_uptake_breastfeedingpostpartum_wome	41
VUYC	prep_offer_and_upt_arm_2	prep_offer_and_uptake_breastfeedingpostpartum_wome	42
VUYC	prep_offer_and_upt_arm_2	prep_offer_and_uptake_breastfeedingpostpartum_wome	43
VUYC	prep_offer_and_upt_arm_2	prep_offer_and_uptake_breastfeedingpostpartum_wome	44
VUYC	prep_offer_and_upt_arm_2	prep_offer_and_uptake_breastfeedingpostpartum_wome	45
VUYC	prep_offer_and_upt_arm_2	prep_offer_and_uptake_breastfeedingpostpartum_wome	46
VUYC	prep_offer_and_upt_arm_2	prep_offer_and_uptake_breastfeedingpostpartum_wome	47
VUYC	prep_offer_and_upt_arm_2	prep_offer_and_uptake_breastfeedingpostpartum_wome	48
VUYC	prep_offer_and_upt_arm_2	prep_offer_and_uptake_breastfeedingpostpartum_wome	49
VUYC	prep_offer_and_upt_arm_2	prep_offer_and_uptake_breastfeedingpostpartum_wome	50
VUYC	prep_offer_and_upt_arm_2	prep_offer_and_uptake_breastfeedingpostpartum_wome	51
VUYC	prep_offer_and_upt_arm_2	prep_offer_and_uptake_breastfeedingpostpartum_wome	52
VUYC	prep_offer_and_upt_arm_2	prep_offer_and_uptake_breastfeedingpostpartum_wome	53
VUYC	prep_offer_and_upt_arm_2	prep_offer_and_uptake_breastfeedingpostpartum_wome	54
VUYC	prep_offer_and_upt_arm_2	prep_offer_and_uptake_breastfeedingpostpartum_wome	55
VUYC	prep_offer_and_upt_arm_2	prep_offer_and_uptake_breastfeedingpostpartum_wome	56
VUYC	prep_offer_and_upt_arm_2	prep_offer_and_uptake_breastfeedingpostpartum_wome	57
VUYC	prep_offer_and_upt_arm_2	prep_offer_and_uptake_breastfeedingpostpartum_wome	58
VUYC	prep_offer_and_upt_arm_2	prep_offer_and_uptake_breastfeedingpostpartum_wome	59
VUYC	prep_offer_and_upt_arm_2	prep_offer_and_uptake_breastfeedingpostpartum_wome	60
VUYC	prep_offer_and_upt_arm_2	prep_offer_and_uptake_breastfeedingpostpartum_wome	61
VUYC	prep_offer_and_upt_arm_2	prep_offer_and_uptake_breastfeedingpostpartum_wome	62
VUYC	prep_offer_and_upt_arm_2	prep_offer_and_uptake_breastfeedingpostpartum_wome	63
VUYC	prep_offer_and_upt_arm_2	prep_offer_and_uptake_breastfeedingpostpartum_wome	64
VUYC	prep_offer_and_upt_arm_2	prep_offer_and_uptake_breastfeedingpostpartum_wome	65
VUYC	prep_offer_and_upt_arm_2	prep_offer_and_uptake_breastfeedingpostpartum_wome	66
VUYC	prep_offer_and_upt_arm_2	prep_offer_and_uptake_breastfeedingpostpartum_wome	67
VUYC	prep_offer_and_upt_arm_2	prep_offer_and_uptake_breastfeedingpostpartum_wome	68
VUYC	prep_offer_and_upt_arm_2	prep_offer_and_uptake_breastfeedingpostpartum_wome	69
VUYC	prep_offer_and_upt_arm_2	prep_offer_and_uptake_breastfeedingpostpartum_wome	70
VUYC	prep_offer_and_upt_arm_2	prep_offer_and_uptake_breastfeedingpostpartum_wome	71
VUYC	prep_offer_and_upt_arm_2	prep_offer_and_uptake_breastfeedingpostpartum_wome	72
VUYC	prep_offer_and_upt_arm_2	prep_offer_and_uptake_breastfeedingpostpartum_wome	73
VUYC	prep_continuation_arm_2	prep_continuation_report_form	1
VUYC	prep_continuation_arm_2	prep_continuation_report_form	2
VUYC	prep_continuation_arm_2	prep_continuation_report_form	3
VUYC	prep_continuation_arm_2	prep_continuation_report_form	4
VUYC	prep_continuation_arm_2	prep_continuation_report_form	5
VUYC	prep_continuation_arm_2	prep_continuation_report_form	6
VUYC	prep_continuation_arm_2	prep_continuation_report_form	7
VUYC	prep_continuation_arm_2	prep_continuation_report_form	8
VUYC	prep_continuation_arm_2	prep_continuation_report_form	9
VUYC	prep_continuation_arm_2	prep_continuation_report_form	10
VUYC	prep_continuation_arm_2	prep_continuation_report_form	11
VUYC	prep_continuation_arm_2	prep_continuation_report_form	12
VUYC	prep_continuation_arm_2	prep_continuation_report_form	13
VUYC	prep_continuation_arm_2	prep_continuation_report_form	14
VUYC	prep_continuation_arm_2	prep_continuation_report_form	15
VUYC	prep_continuation_arm_2	prep_continuation_report_form	16
VUYC	prep_continuation_arm_2	prep_continuation_report_form	17
VUYC	prep_continuation_arm_2	prep_continuation_report_form	18
VUYC	prep_continuation_arm_2	prep_continuation_report_form	19
VUYC	prep_continuation_arm_2	prep_continuation_report_form	20
VUYC	prep_continuation_arm_2	prep_continuation_report_form	21
VUYC	prep_continuation_arm_2	prep_continuation_report_form	22
VUYC	prep_continuation_arm_2	prep_continuation_report_form	23
VUYC	prep_continuation_arm_2	prep_continuation_report_form	24
VUYC	prep_continuation_arm_2	prep_continuation_report_form	25
VUYC	prep_continuation_arm_2	prep_continuation_report_form	26
VUYC	prep_continuation_arm_2	prep_continuation_report_form	27
[truncated: 148 more columns]
